# Supplementary material for: An expanded mammal mitogenome dataset from Southeast Asia
Source: Gigascience. 2017 Jul 13;6(8):1–8. doi: 10.1093/gigascience/gix053 (PMC5737531; doi:10.1093/gigascience/gix053)
Supplement: Additional-files [file gix053_supp.zip]

Archive with 4 entries (4 files):
- 5 Additional file 2.xlsx
- 5 Additional file 3.fa
- 5 Additional file 4 newick.txt
- 5Additional file 1_CR 150617.docx
