# Supplementary material for: An expanded mammal mitogenome dataset from Southeast Asia
Source: Gigascience. 2017 Jul 13;6(8):1–8. doi: 10.1093/gigascience/gix053 (PMC5737531; doi:10.1093/gigascience/gix053)
Supplement: Additional-files [file gix053_supp.zip › 5 Additional file 2.xlsx]

## Sheet: 72 samples
Additional file 2: Sample information sheet of mitogenomes assembled in this work (Salleh et al)
No	ID	Voucher	Genebank ID	Genus	Species	Ref used to build mitogenome: NCBI ID/ Fernando's assembly	Trimmed reads	Mapped reads	Mapped unique	mean read Length	Avg, Depth of Coverage (collapsed/ remove paralogs)	Assembly Size	Locality	Tissue Type	latitude	longitude	Source	Sequencing method	Data By	Mitogenome reference available?
1	50	Otter_1	KY117536	Aonyx	cinereus	NC_011358.1	4946424	11712	9778	95.332	55.8313	16153	captive from Copenhagen zoo	blood	NA	NA	Copenhagen Zoo	Hiseq 100SR	FMS/FP	No
2	16	BMNH ZD 1893.3.4.7	KY117535	Aonyx	cinereus	NC_011358.1	21271301	358309	23866	57.3646	75.3848	16153	Sarawak, Malaysia	skin	1.55328	110.359	British Musuem of Natural History, London	Hiseq 100SR	FMS/FP	No
3	ABI	IZW_614/10.	KY117560	Arctictis	binturong	NC_016189	283699	97101	23239	48.96	66.67	17067	NA	fresh tissue	NA	NA	Tierpark, Berlin	50 SR Miseq	PRP	No
4	44	CN1068	KY117537	Axis	porcinus	NC_020681.1	15818208	16494	10673	49.7125	32.3486	16402	captive from Copenhagen zoo	dry skin	NA	NA	ZM, KU	Hiseq 100SR	FMS/FP	yes
5	51	CN 14743	KY117538	Callosciurus	erythraeus	NC_025550.1	12960910	79914	25066	76.2136	114.696	16656	Bangkok, Thailand	wet skin	13.7528	100.502	ZM, KU	Hiseq 100SR	FMS/FP	yes
6	30	232	KY117541	Callosciurus	notatus	NC_030071.1	926789	3830	3603	91.0555	19.6852	16582	Hutan Bidor, Perak, Malaysia	wet skin	4.11161	101.288	FRIM	Hiseq 100SR	FMS/FP	No
7	3	ROM_102085	KY117542	Callosciurus	notatus	NC_030071.1	4531808	31095	19408	97.6584	113.508	16599	East Kalimantan, Indonesia	wet tissue	0.538659	116.419	ROM	Hiseq 100SR	FMS/FP	No
8	8	ROM_102221	KY117543	Callosciurus	prevostii	NC_030071.1	2382357	9713	8130	96.2042	46.9415	16674	East Kalimantan, Indonesia	wet tissue	0.538659	116.419	ROM	Hiseq 100SR	FMS/FP	No
9	46	CN 1164	KY117540	Callosciurus	finlaysonii frandseni	NC_030071.1	5515595	21928	14016	66.6907	56.2282	15747	Koh Chang, Thailand	wet skin	15.87	100.993	ZM, KU	Hiseq 100SR	FMS/FP	No
10	43	CN 3694	KY117539	Callosciurus	finlaysonii	NC_030071.1	19850556	34149	16608	72.2058	71.6536	16489	Central Thailand	dry skin	12.0479	102.323	ZM, KU	Hiseq 100SR	FMS/FP	No
11	CBA	NMS.Z.2004.15.1	KX265095	Catopuma	badia	NC_016189	1137362	343113	17920	107.49	127.56	16960	Sabah, Malaysia	fresh tissue	5.97884	116.075	National Museums Scotland	50 SR Miseq	PRP	yes
12	CTE	AMNH 55554	KX224524	Catopuma	temminckii	NC_016189	145368	59352	11638	49.27	33.91	16960	Thailand	fresh tissue	15.87	100.993	American Museum of National History, New York.	50 SR Miseq	PRP	yes
13	20	BMNH ZD 1850.10.24.17	KY117544	Cynogale	bennetti	NC_025296.1	8979277	36686	12635	47.1325	35.5364	15784	Borneo	skin	0.961883	114.555	British Musuem of Natural History, London	Hiseq 100SR	FMS/FP	No
14	DSU	19596 (Cat.G)	KY117545	Dicerorhinus	sumatrensis	NC_012684	796845	519214	25824	101.02	158.19	16466	Sumatra, Indonesia	nasal bone	-0.589724	101.343	Naturalis	Miseq 150bp	RM	yes
15	9	ROM_102253	KY117546	Exilisciurus	exilis	NC_030072.1	6221724	42270	21728	97.4625	127.286	16637	Indonesia	wet tissue	-0.789275	113.921	ROM	Hiseq 100SR	FMS/FP	yes
16	60	CN3625	KY117548	Herpestes	javanicus	NC_006835.1	11521573	219377	29090	79.5862	136.757	16340	Java, Indonesia	dry skin	-7.61453	110.712	ZM, KU	Hiseq 100SR	FMS/FP	yes
17	52	CN 3121	KY117549	Tragulus	napu	NC_021387.1	18076615	28272	17228	65.1089	66.4945	15778	Bang Nara, Thailand	bone	6.4226	101.836	ZM, KU	Hiseq 100SR	FMS/FP	No
18	61	CN 99	KY117550	Lariscus	indsignis	NC_030070.1	12069260	8051	6013	58.93	21.5029	16399	Malaysia	dry skin	4.21048	101.976	ZM, KU	Hiseq 100SR	FMS/FP	yes
19	24	184	KY117552	Leopaldamys	sabanus	NC_025670.1	3771322	24933	17139	94.6555	98.7582	15973	G. Telapak Buruk, Negeri Sembilan, Malaysia	wet skin	2.72581	101.942	FRIM	Hiseq 100SR	FMS/FP	No
20	25	188	KY117553	Leopaldamys	sabanus	NC_025670.1	1892489	6987	6237	91.189	34.4027	15972	Teluk Segadas, P. Pangkor, Perak, Malaysia	wet skin	2.19888	103.683	FRIM	Hiseq 100SR	FMS/FP	No
21	36	338	KY117554	Leopaldamys	sabanus	NC_025670.1	12848524	1276084	32466	97.52	198.202	15974	Hutan Simpan Temengor,Gerik Perak, Malaysia	wet skin	5.36971	101.434	FRIM	Hiseq 100SR	FMS/FP	No
22	37	378	KY117555	Leopaldamys	sabanus	NC_025670.1	9403948	259455	32390	100.453	196.99	15972	Hutan Simpan Lenggor, Kluang, Johor, Malaysia	wet skin	1.55328	110.359	FRIM	Hiseq 100SR	FMS/FP	No
23	14	ROM_122342	KY117551	Leopaldamys	sabanus	NC_025670.1	5071	18370	12859	96.9631	75.1702	15974	Malaysia	wet tissue	4.21048	101.976	ROM	Hiseq 100SR	FMS/FP	No
24	49	CN4494	KY117556	Lutra	sumatrana	NC_011358.1	26569504	14274	9063	43.701	23.8161	16580	Bang Nara, Thailand	dry skin	6.4226	101.836	ZM, KU	Hiseq 100SR	FMS/FP	No
25	21	BMNH ZD 1884.3.14.1	KY117557	Lutrogale	perspicillata	NC_011358.1	15833632	35975	17246	65.7215	65.8437	16042	Melaka, Malaysia	skin	2.18959	102.25	British Musuem of Natural History, London	Hiseq 100SR	FMS/FP	No
26	56	CN2531	KY117558	Lutrogale	perspicillata	NC_011358.1	22096244	13102	8392	46.5686	23.4576	16041	Bang Nara, Thailand	dry skin	6.4226	101.836	ZM, KU	Hiseq 100SR	FMS/FP	No
27		A1CCF808	KY117591	Macaca	maura	NA	NA	NA	NA	NA	NA	16563	captive	blood	NA	NA	Hannover Zoo, Germany	Sanger	CR	No
28		4EC500B	KY117592	Macaca	nigra	NA	NA	NA	NA	NA	NA	16558	captive	blood	NA	NA	Gettorf Zoo, Germany	Sanger	CR	yes
29		D18567A3	KY117593	Macaca	leonina	NA	NA	NA	NA	NA	NA	16554	captive	blood	NA	NA	Ludwig-Maximilans-University Munich, Germany	Sanger	CR	yes
30		23A8BC23	KY117594	Macaca	nemestrina	NA	NA	NA	NA	NA	NA	16531	Peninsular Malaysia	wet tissue	4.21048	101.976	National Museums Scotland, Edinburgh, UK	Sanger	CR	yes
31	5	ROM_102128	KY117564	Maxomys	rajah	Maxomys_rajah26_mtF	65881263	1073750	32089	100.37	198.813	16200	Indonesia	wet tissue	-0.789275	113.921	ROM	Hiseq 100SR	FMS/FP	No
32	26	192	KY117562	Maxomys	rajah	Maxomys_rajah26_mtF	5010078	54545	25894	95.443	150.723	16296	Teluk Segadas, P. Pangkor, Perak, Malaysia	wet skin	4.58769	101.096	FRIM	Hiseq 100SR	FMS/FP	No
33	27	197	KY117563	Maxomys	rajah	Maxomys_rajah26_mtF	2774652	18516	13922	91.9261	78.0601	16296	Pasir Bogak, P.Pangkor, Perak, Malaysia	wet skin	0.538659	116.419	FRIM	Hiseq 100SR	FMS/FP	No
34	29	23	KY117567	Maxomys	surifer	Maxomys_rajah26_mtF	6783167	27717	18337	94.1564	104.913	16286	50 ha, Pasoh, Negeri Sembilan, Malaysia	wet skin	0.538659	116.419	FRIM	Hiseq 100SR	FMS/FP	No
35	1	ROM_101964	KY117566	Maxomys	surifer	Maxomys_surifer11_mtF	12323743	329579	32024	99.5837	193.7	16290	Indonesia	wet tissue	-0.789275	113.921	ROM	Hiseq 100SR	FMS/FP	No
36	11	ROM_122303	KY117565	Maxomys	surifer	Maxomys_surifer11_mtF	23634169	41637	19572	92.8245	110.334	16286	Malaysia	wet tissue	4.21048	101.976	ROM	Hiseq 100SR	FMS/FP	No
37	32	243	KY117570	Maxomys	whiteheadi	Maxomys_rajah26_mtF	39128284	411542	32464	100.454	194.138	16316	Hutan Simpan Bikam, Perak, Malaysia	wet skin	4.04582	101.297	FRIM	Hiseq 100SR	FMS/FP	No
38	34	283	KY117571	Maxomys	whiteheadi	Maxomys_rajah26_mtF	8185680	78744	29313	98.1155	175.028	16316	Keruing Trail, FRIM, Kepong, Selangor, Malaysia	wet skin	4.20944	100.558	FRIM	Hiseq 100SR	FMS/FP	No
39	22	1	KY117568	Maxomys	whiteheadi	Maxomys_whiteheadi22_mtF	42636025	197176	32348	99.6414	193.935	16287	Hutan Simpan Bikam, Perak, Malaysia	wet skin	4.04582	101.297	FRIM	Hiseq 100SR	FMS/FP	No
40	23	122	KY117569	Maxomys	whiteheadi	Maxomys_whiteheadi22_mtF	4773070	18234	13777	91.31	76.3336	16429	Bukit Tapah, Perak, Malaysia	wet skin	4.19109	100.573	FRIM	Hiseq 100SR	FMS/FP	No
41	MMU	2931	KY052142	Muntiacus	muntjak	NC_004563	7750638	71627	14830	81.64	74.02	16354	West Java, Indonesia	nasal bone	-7.09091	107.669	Vienna NHM	Miseq 150bp	RM	No
42	MAT	3943	KY117559	Muntiacus	atherodes	NC_004563	7435606	7331681	9312	58.68	33.41	16354	Koemai, West Borneo	skin	0.961883	114.555	Bonn NHM	Miseq 150bp	RM	No
43	41	85	KY117573	Niviventer	cremoriventer	NC_028715.1	487740	3380	3206	86.1528	16.8593	16322	Track 5 (G.Inas), Kedah, Malaysia	wet skin	1.55328	110.359	FRIM	Hiseq 100SR	FMS/FP	No
44	12	ROM_122305	KY117572	Niviventer	cremoriventer	NC_028715.1	3931046	16993	12390	94.9157	71.6814	16234	Malaysia	wet tissue	4.21048	101.976	ROM	Hiseq 100SR	FMS/FP	No
45	PMA	RGM 5102	KT288227	Pardofelis	marmorata	NC_016189	5098759	2011064	30387	93.61	166.31	17218	Sumatra, Indonesia	skin	-0.589724	101.343	National archaeological museum of the Netherlands, Leiden	50 SR Miseq	PRP	yes
46		B460DB	KY117600	Presbytis	comata comata	NA	NA	NA	NA	NA	NA	16551	captive	blood	NA	NA	Howletts Wild Animal Park, UK	Sanger	CR	No
47		81A4F641	KY117601	Presbytis	mitrata	NA	NA	NA	NA	NA	NA	16555	captive	blood	NA	NA	Howletts Wild Animal Park, UK	Sanger	CR	No
48		968B6C37	KY117602	Presbytis	melalophos	NA	NA	NA	NA	NA	NA	16558	captive	blood	NA	NA	Howletts Wild Animal Park, UK	Sanger	CR	yes
49	PBE	AMNH 54686	KX857784	Prionailurus	bengalensis	NC_016189	378997	254753	27681	49.45	80.59	16989	Thailand	Paw skin	15.87	100.993	American Museum of National History, New York.	50 SR Miseq	PRP	No
50	PPL	Z.2004.015.3	KR135743	Prionailurus	planiceps	NC_016189	327924	171732	17471	49	50	17074	Sabah, Malaysia	fresh tissue	5.97884	116.075	Sabah wildlife department	50 SR Miseq	PRP	yes
51	39	8	KY117578	Rattus	annandalei	NC_029888.1	19501956	224210	32444	100.446	197.76	16297	Hutan Simpan Bikam, Perak, Malaysia	wet skin	4.04582	101.297	FRIM	Hiseq 100SR	FMS/FP	No
52	31	240	KY117577	Rattus	annandalei	Rattus_annandalei31_mtF	4512951	4438	4072	88.8379	22.0699	16301	Hutan Simpan Bikam, Perak, Malaysia	wet skin	4.04582	101.297	FRIM	Hiseq 100SR	FMS/FP	No
53	33	272	KY117580	Rattus	tiomanicus	NC_012389.1	50387026	377606	27302	91.54	152.253	16415	SPF Bidor, Perak, Malaysia	wet skin	4.04582	101.297	FRIM	Hiseq 100SR	FMS/FP	yes
54	2	ROM_102076	KY117579	Rattus	tiomanicus	NC_029888.1	1822412	16224	12319	96.2043	72.2339	16312	Indonesia	wet tissue	-0.789275	113.921	ROM	Hiseq 100SR	FMS/FP	yes
55	35	307	KY117581	Rattus	tiomanicus	NC_029888.1	27353266	471643	32427	100.588	197.574	16305	Hutan Simpan Chikus, Tapah Perak, Malaysia	wet skin	4.11161	101.288	FRIM	Hiseq 100SR	FMS/FP	yes
56	57	CN 5929	KY117582	Ratufa	bicolor peninsulae	NC_023780.1	11672483	8665	6528	47.4536	18.6613	16600	Bang Nara, Thailand	dry skin	6.4226	101.836	ZM, KU	Hiseq 100SR	FMS/FP	yes
57	RSO	ZMUC29	KY117574	Rhinoceros	sondaicus	NC_012683	52225425	300393	23770	98.08	141.79	16417	Java, Indonesia	nasal bone	-7.61453	110.712	Copenhagen NHM	Miseq 150bp	RM	yes
58	RTI	5679	KY117575	Rusa	timorensis	KX156946	5795318	17663	6037	74.52	32.04	16437	Toeloeng Agoeng, West Java	nasal bone	-8.09122	111.964	Naturalis	Miseq 150bp	RM	yes
59	RUN	139-50	KY117576	Rusa	unicolor dejeani	KX156946	7388906	1561990	26098	73.57	183.43	16437	Mentawai, Indonesia	dry tissue	-6.21638	106.624	Naturalis	Miseq 150bp	RM	yes
60		941A6852	KY117599	Semnopithecus	vetulus	NA	NA	NA	NA	NA	NA	16545	captive	blood	NA	NA	Belfast Zoo, UK	Sanger	CR	yes dif name
61	13	ROM_122306	KY117583	Sundamys	infraluteus	Sundamys_infraluteus13_mtF	37196546	53784	24034	96.6827	141.128	16297	Malaysia	wet tissue	4.21048	101.976	ROM	Hiseq 100SR	FMS/FP	No
62	38	71	KY117585	Sundamys	meulleri	Sundamys_muelleri15_mtF	991498	2036	1974	88.2923	10.6508	16326	Track 1 (G.Inas), Kedah, Malaysia	wet skin	1.55328	110.359	FRIM	Hiseq 100SR	FMS/FP	No
63	15	ROM_122367	KY117584	Sundamys	meulleri	Sundamys_muelleri15_mtF	7556064	8970	7639	94.3347	43.9753	16304	Malaysia	wet tissue	4.21048	101.976	ROM	Hiseq 100SR	FMS/FP	No
64	6	ROM_102179	KY117586	Sundasciurus	brookei	NC_030071.1	20510578	244469	32921	100.495	197.222	16417	East Kalimantan, Indonesia	wet tissue	0.538659	116.419	ROM	Hiseq 100SR	FMS/FP	No
65	4	ROM_102125	KY117587	Sundasciurus	lowii	NC_030071.1	7819087	46877	24633	97.6373	144.729	16307	East Kalimantan, Indonesia	wet tissue	0.538659	116.419	ROM	Hiseq 100SR	FMS/FP	No
66	10	ROM_102279	KY117588	Sundasciurus	sp	NC_030071.1	10547715	174414	32681	100.243	196.819	16458	East Kalimantan, Indonesia	wet tissue	0.538659	116.419	ROM	Hiseq 100SR	FMS/FP	No
67	53	Tapir_1	KY117589	Tapirus	indicus	NC_023838.1	12845726	4947	4540	92.5368	25.0159	16794	captive from Copenhagen zoo	blood	NA	NA	Copenhagen Zoo	Hiseq 100SR	FMS/FP	yes
68		NA	KY117595	Trachypithecus	phayrei phayrei	NA	NA	NA	NA	NA	NA	16548	South West Myanmar	dry tissue	21.9162	95.956	Natural History Museum Berlin, Germany	Sanger	CR	No
69		A8A42277	KY117596	Trachypithecus	auratus	NA	NA	NA	NA	NA	NA	16552	captive	blood	NA	NA	Bristol Zoo, UK	Sanger	CR	No
70		B9E3A462	KY117597	Trachypithecus	mauritius	NA	NA	NA	NA	NA	NA	16554	West Java, Indonesia	dry tissue	-7.09091	107.669	Naturalis Leiden; Netherlands	Sanger	CR	No
71		7228609	KY117598	Trachypithecus	cristatus	NA	NA	NA	NA	NA	NA	16551	North Sumatra, Indonesia	dry tissue	2.01086	98.9785	Bavarian State Collection Munich, Germany	Sanger	CR	yes
72	59	CN920	KY117590	Trichys	fasciculata	NC_021387.1	19699093	27308	16724	80.57	79.977	16328	Borneo	dry skin	0.961883	114.555	ZM, KU	Hiseq 100SR	FMS/FP	No
		NA	non applicable
		ZM, KU	Zoological Musuem, Natural HIstory Musuem of Denmark, University of Copenhagen
		FRIM	Forest Research Institute of Malaysia
		ROM	Royal Ontario Museum
		NHM	Natural History Musuem
		72 mitogenomes	52 species	30 species (novel mitogenomes)

## Sheet: 60 to map
No	Genebank ID	Genus	Species	Locality	latitude	longitude	Mitogenome reference available?
1	KY117535	Aonyx	cinereus	Sarawak, Malaysia	1.55328	110.359	No
2	KY117538	Callosciurus	erythraeus	Bangkok, Thailand	13.7528	100.502	yes
3	KY117541	Callosciurus	notatus	Hutan Bidor, Perak, Malaysia	4.11161	101.288	No
4	KY117542	Callosciurus	notatus	East Kalimantan, Indonesia	0.538659	116.419	No
5	KY117543	Callosciurus	prevostii	East Kalimantan, Indonesia	0.538659	116.419	No
6	KY117540	Callosciurus	finlaysonii frandseni	Koh Chang, Thailand	15.87	100.993	No
7	KY117539	Callosciurus	finlaysonii	Central Thailand	12.0479	102.323	No
8	KX265095	Catopuma	badia	Sabah, Malaysia	5.97884	116.075	yes
9	KX224524	Catopuma	temminckii	Thailand	15.87	100.993	yes
10	KY117544	Cynogale	bennetti	Borneo	0.961883	114.555	No
11	KY117545	Dicerorhinus	sumatrensis	Sumatra, Indonesia	-0.589724	101.343	yes
12	KY117546	Exilisciurus	exilis	Indonesia	-0.789275	113.921	yes
13	KY117548	Herpestes	javanicus	Java, Indonesia	-7.61453	110.712	yes
14	KY117550	Lariscus	indsignis	Malaysia	4.21048	101.976	yes
15	KY117552	Leopaldamys	sabanus	G. Telapak Buruk, Negeri Sembilan, Malaysia	2.72581	101.942	No
16	KY117553	Leopaldamys	sabanus	Teluk Segadas, P. Pangkor, Perak, Malaysia	2.19888	103.683	No
17	KY117554	Leopaldamys	sabanus	Hutan Simpan Temengor,Gerik Perak, Malaysia	5.36971	101.434	No
18	KY117555	Leopaldamys	sabanus	Hutan Simpan Lenggor, Kluang, Johor, Malaysia	1.55328	110.359	No
19	KY117551	Leopaldamys	sabanus	Malaysia	4.21048	101.976	No
20	KY117556	Lutra	sumatrana	Bang Nara, Thailand	6.4226	101.836	No
21	KY117557	Lutrogale	perspicillata	Melaka, Malaysia	2.18959	102.25	No
22	KY117558	Lutrogale	perspicillata	Bang Nara, Thailand	6.4226	101.836	No
23	KY117594	Macaca	nemestrina	Peninsular Malaysia	4.21048	101.976	yes
24	KY117564	Maxomys	rajah	Indonesia	-0.789275	113.921	No
25	KY117562	Maxomys	rajah	Teluk Segadas, P. Pangkor, Perak, Malaysia	4.58769	101.096	No
26	KY117563	Maxomys	rajah	Pasir Bogak, P.Pangkor, Perak, Malaysia	0.538659	116.419	No
27	KY117567	Maxomys	surifer	50 ha, Pasoh, Negeri Sembilan, Malaysia	0.538659	116.419	No
28	KY117566	Maxomys	surifer	Indonesia	-0.789275	113.921	No
29	KY117565	Maxomys	surifer	Malaysia	4.21048	101.976	No
30	KY117570	Maxomys	whiteheadi	Hutan Simpan Bikam, Perak, Malaysia	4.04582	101.297	No
31	KY117571	Maxomys	whiteheadi	Keruing Trail, FRIM, Kepong, Selangor, Malaysia	4.20944	100.558	No
32	KY117568	Maxomys	whiteheadi	Hutan Simpan Bikam, Perak, Malaysia	4.04582	101.297	No
33	KY117569	Maxomys	whiteheadi	Bukit Tapah, Perak, Malaysia	4.19109	100.573	No
34	KY052142	Muntiacus	muntjak	West Java, Indonesia	-7.09091	107.669	No
35	KY117573	Niviventer	cremoriventer	Track 5 (G.Inas), Kedah, Malaysia	1.55328	110.359	No
36	KY117572	Niviventer	cremoriventer	Malaysia	4.21048	101.976	No
37	KT288227	Pardofelis	marmorata	Sumatra, Indonesia	-0.589724	101.343	yes
38	KX857784	Prionailurus	bengalensis	Thailand	15.87	100.993	No
39	KR135743	Prionailurus	planiceps	Sabah, Malaysia	5.97884	116.075	yes
40	KY117578	Rattus	annandalei	Hutan Simpan Bikam, Perak, Malaysia	4.04582	101.297	No
41	KY117577	Rattus	annandalei	Hutan Simpan Bikam, Perak, Malaysia	4.04582	101.297	No
42	KY117580	Rattus	tiomanicus	SPF Bidor, Perak, Malaysia	4.04582	101.297	yes
43	KY117579	Rattus	tiomanicus	Indonesia	-0.789275	113.921	yes
44	KY117581	Rattus	tiomanicus	Hutan Simpan Chikus, Tapah Perak, Malaysia	4.11161	101.288	yes
45	KY117582	Ratufa	bicolor peninsulae	Bang Nara, Thailand	6.4226	101.836	yes
46	KY117574	Rhinoceros	sondaicus	Java, Indonesia	-7.61453	110.712	yes
47	KY117575	Rusa	timorensis	Toeloeng Agoeng, West Java, Indonesia	-8.09122	111.964	yes
48	KY117576	Rusa	unicolor dejeani	Mentawai, Indonesia	-6.21638	106.624	yes
49	KY117583	Sundamys	infraluteus	Malaysia	4.21048	101.976	No
50	KY117585	Sundamys	meulleri	Track 1 (G.Inas), Kedah, Malaysia	1.55328	110.359	No
51	KY117584	Sundamys	meulleri	Malaysia	4.21048	101.976	No
52	KY117586	Sundasciurus	brookei	East Kalimantan, Indonesia	0.538659	116.419	No
53	KY117587	Sundasciurus	lowii	East Kalimantan, Indonesia	0.538659	116.419	No
54	KY117588	Sundasciurus	sp	East Kalimantan, Indonesia	0.538659	116.419	No
55	KY117595	Trachypithecus	phayrei phayrei	South West Myanmar	21.9162	95.956	No
56	KY117597	Trachypithecus	mauritius	West Java, Indonesia	-7.09091	107.669	No
57	KY117598	Trachypithecus	cristatus	North Sumatra, Indonesia	2.01086	98.9785	yes
58	KY117590	Trichys	fasciculata	Borneo	0.961883	114.555	No
59	KY117559	Muntiacus	atherodes	Koemai, West Borneo	0.961883	114.555	No
60	KY117549	Tragulus	napu	Bang Nara, Thailand	6.4226	101.836	No
