# Supplementary material for: An expanded mammal mitogenome dataset from Southeast Asia
Source: Gigascience. 2017 Jul 13;6(8):1–8. doi: 10.1093/gigascience/gix053 (PMC5737531; doi:10.1093/gigascience/gix053)
Supplement: Additional-files [file gix053_supp.zip › 5 Additional file 3.fa]

>KY117560_Arctictis_binturong|ABI/1-17067
ggcgggagaaacccccggcagtg---ttaaagctgcttctttgaatttgcaattcaatatgat-tttctcac
cacggaac-------ttgggaaaaagaggact--aaaacctctgtacttagatttacagtctaatgctttac
tcagccattt----------------tacctatgttcataaaccgctgattgttttccaccaatcacaaaga
tattggtaccctttatcttttatttggtgcctgagccggaatagtaggtactgctcttagccttttaattcg
agcagaacttggccaacctggcactttattaggagatgatcaaatttataatgttattgttactgcccatgc
atttataataattttatttatagtaatacctattataattggaggatttgggaattgattagtgcctctaat
aattggagcacctgatacagcattcccacgaataaataatataagcttttgacttcttcctccatcattcct
gcttctacttgcatcttc--------------------------------------gatagtggaagctggt
gcaggaaccggatgaactgtttatcctcccttagctggcaacctggctcatgcaggagcatctgtggatcta
actattttttctcttcatcttgcaggtgtatcttcaattctaggagctattaacttcattactacaattatt
aacataaaaccacctgccatatctcaatatcaaacacctttatttgtttgatctgtcttaattactgctgtc
ttactactcttatcactaccagtcttagcagccggcattactatattattaactgatcgaaacctaaatact
actttctttgaccctgctggagggggagaccctatcttatatcaacatttattttgattctttggacaccca
gaagtctatatcttaattttaccaggttttggaataatttcacacattgtcacctattattcagg-aaaaaa
gagccttttgggtatatgggtatagtttgggcaatgatatctattggcttcttgggctttattgtatgagct
caccacatattcactgtgggaatagatgttgatacacgagcgtacttcacatcagctactataattattgct
atcccaactggagtaaaagtatttagctgactcgcaactcttcatgggggaaatattaaatgatctcccgct
atattatgagccctaggctttatttttctatttactgtaggtggtttaacaggcattgtattagcaaattct
tcattagatattgtcctccatgatacatattatgtagtagctcacttccattacgtattatcaatgggagca
gtattcgctattataggaggctttgttcactgattcccattattctcagggtatactctcgataatacttga
gcaaaaatccacttcacaattatatttg----taggtgtcaacataacattctttccccaacatttcctagg
attatctggtatacctcgatgctattccgattatccagatgcatacacaacttgaaatacaatctcctcaat
aggctcttttatttcactaacagcagtaatgttaataatttttataatctgagaagccttcgcatccaaacg
tgaagtagcaatagtagaattaactccaactaatttagagtgactacacggatgtcctcccccttaccatac
atttgaagagccggcttatgtatctcaaaa---ataagaaaggaaggaatcgaaccccctaaaaatcggttt
caagccaatatcataactattatgtctttctcaatg---agagatactagt-aaaaaaattacatgactttg
tcaaag-----ttataggttcaagccctttgtgtctct-atggcatacccctttcaactaggctttcaagat
gctacatcacctattatggaggaactcctacactttcatgat-atacactaataattgtatttctaattagc
tctttagttctttatatcatttcactaatattaacaactaaacttacacatacaagcacgatagatgcccaa
gaagtggaaactatttgaactattctaccagccattattcttattcttattgctttaccatcgctatgaatt
ctttacatgatagatgaaattaataacccatcattaactgtaaaaactataggtcaccaatgatattgaagc
tacgaatatacagattatgaagacctaaactttgattcatatataatccctacccaggaattaaaacccgga
gaattatggcttcttgaagtcgataatcgagtagttctacccatagaaataatcatccgaatactcatttca
tcagaagatgtcttacactcatgagctgttccatcattaggtctaaaaactgatgctatcccaggccgacta
aaccaaacaactctaataggtacccgacctggactatattatggtcagtgctcagaaatttgtggctcgaat
catagctttatacccatcttacttgaactagttccactgacatattttgaaaagtggtcagcatctatgctg
taag--------------------------------------------------------------------
-atcattaagaagctaaat-aagcattaaccttttaagttaaagattgggagtttaa-atctccccttaatg
atatgccacagttagatacatccacttgactaatcactattacatctataatccttacactatttattgtat
ttcaactaaatatttcaacacacctgtatccagcaaacccagaacccaaattaacaataaaaccaaaacaac
ctaatccttgagaaaaaaaatgaacgaaaatttattcgcctctttcattacccctactataataggactccc
tattgttattctaattattatatttccaagtatcttatttccctcgcctaaccgtctaattaataaccgcgt
aatctccctacaacaatgactagtacaattaacagcaaaacaaatattaagtattcataaccacaaagtaca
aacctgagccttaatattaatatccctaattatatttattggctcaactaatctactaggcctgctaccaca
ttcatttacacccactactcaattatcaatgaacttaggaatagccattcccttatgagctgctactgtggc
tacaggatttcgacataaaacaaaatcatccctagcacatttcttacctcaaggaactcccttacccttaat
cccagtactcgtaattattgaaaccattagcctatttatccaaccaatagccttagccatacgactaacagc
caacatcaccgcaggccacttgttaatacacttaattggaagagctactctagccttaataaatattagtac
ttccattgctcttattactttca---ttattcttgtcttattaacaattcttgaattcgctgtagcccttat
ccaagcctacgttttcactctattagtgagcctatatttacacgacaatacttaatgacccaccagacccat
gcttatcacataataaacccaagtccctgaccacttacaggagctctttcagctctactaataacctccggg
ttagcaatatgatatcgctttaactccacactattattaagcctaggcctaataaccaatatactaactata
tatcaatgatgacgagatgtaattcgagaaagtactttccaaggccatcacacccgtactgttc--aaagga
ttacgatatggaatgatccttttcattatttcagaagtattctttttcgcaggtttcttctgggctttctat
cattcaagccttgccccaaccccagaattaggaggttgctgaccacctacaggcattataccccttaatccc
ttagaagtcccactacttaacacttctgtattattagcctccagaggatcaattacctgagcccatcacagt
cttatagaaggcaaccgaaaacacatactacaagccctattcattacaatctccctaggagtgtactttaca
ttgttacaagcctccgaatattacgaaacatcattcacaatttcagatggggtatatggatctactttcttt
atagcaacaggatttcccggactccatgtaattattggttcaactttcctaatcgtctgctttcttcgccaa
ttaaaatttcactttacatctaatcatcacttcgggtttgaagccgctgcttgatattgacatttcgtagat
gtagtatgactattcctatatgtttctatctattgatgaggatcttatttctttagtat---taactagtac
agctgacttccaatcagctagtttcggtaat-aatccgaaaagaaat--aataaacatagtactagtcttat
tttccaatactttactatcaacattactcgtattaatcgcattttgattgccccagttaaatatctacgcag
aaaaagcaagcccatatgaatgtggatttgacccaataggatccgctcgtctgcccttctctatgaaattct
ttttagtagccatcacattcctattattcgatctagaaattgcccttctactatgcctaccctgagcctcac
aaacaaacaatctattaacaatactcaccatagcactattattaatctctctcctagctgcaagcctagctt
atgaatgaactcaa----------------------------------------------------------
--------------------aaaggattagaatgagctgaata---tgataattagtttagacc-aaaaaca
aatgatttcgactcattagattatagtaaggactcaaatgtctattgtctatagtaattatc-aa-atgtct
attgtata------------------ctttattatatcccttacagggttattagtataccgatcccaccta
atatcttcccttctttgcttagagggtataatattatccttatttgttataataactgtagttatcttaaat
aaccattttacactagctaatatagcccctatcattttactagtatttgccgcctgtgaagcagcactaggc
ctatctctcctag----------taatagcatctaacacatacgggatcgattatgtacaaaacctaaatct
actacaatgctaaaaatcgttataccaactatcatattaatacctctgacatgagtatctaaacccaatata
atctgaattaactcaacagcttacagcctactaattagccttattagcctcacccacctaaatcaaccaaat
gaaaacagtctaaactattcattattatttttcacagaccccctctctgcacctctactagtattaacaaca
tgattattaccactaatgctaacagctagccaatcccacttatcaaaagaaaccttggcccgaaaaaaacta
tatatcacaatactcattctcctacaactactcttaatcataacctttacagccatagaactaattatattt
tatattttatttgaagccactctgattcccactttaattatcatcactcgatgaggcaaccaaacagaacga
ctaaatgcaggactctactttttattttacaccctagtaggctcactacccctcttagttgcactactatat
atacaaaatacatcaggatcactaaacttcttcatcacacagtattgaacaaaaccagtctcacccacctga
tctaatattttcctctgattagcatgtataatagcattcatagtaaaaatacccccatacggactacatctt
tgactacccaaagcgcatgtagaagccccaattgccggatcaatagtccttgccgcagtattactaaaacta
ggtggatatggaataatgcgtatcactacattactcaaccccttaacaaatcaaatagcatatcctttccta
atactatccctatgaggcataatcataacaagctccatttgtctacgtcaaacagacttaaaatctctaatt
gcatactcatccgtaagtcacatagccctggtaatcgtagctgtacttatccaaacaccatgaagctacata
ggagcaacagccctaataatcgctcatggcttaacatcatcaatactattttgcttagcaaattcaaactac
gaacgagtacatagtcgaacaataattttagcacgaggcctacaaacccttctccctcttatggctgcatga
tgactattagctagtctagcaaacctagccttaccccccacaatcaacttaatcggagaattatttgtagta
atagcttccttctcctgatctaatcttactattatccttataggaactaacatcattattacagccctatat
tccctctacatattaatcacaactcagcgaggcaaatattcatatcatatcataaatattaagccttccttt
acacgagaaaatgctctaataacacttcatctatttccattattactcttatccctaaaccctaaaatcatt
ctaggccctattcattgtaaatatagtttaac---caa----------------------------------
------------------------------------------------------------------------
------------------------------------aacattagattgtgaatctaatgatagaagtttaa-
accttcttatttaccgaaa-----------------------------------------------------
------------------------------------------------------aag---tatgcaagaact
gctaattc-atgcttccatgtttaaaaacacggctttttc-aacttttataggatagaagtaatccattggt
cctaggaaccaaaaa-attggtgcaactccaaataaaagtaatcaacctatttacatcattaatattaacaa
ccatagttattttacttctccctattatcatatgtaacccccaaatatacaaaaataacctataccctcaat
atgtaaaaactacaatctcttatgcttttgctattagcatactcccaactataatatttatctcatctggac
aagaaacaattatctcaaattgacactgattaacgatacaaactctaaaactatccctaagttttaaactag
attacttctcaatcatatttattccagtagcactttttgttacatgatctatcatagaattctcaatgtgat
atatacatacagacccgtacatcaaccggttcttcaaatatcttcttatatttctcattactataattatcc
tagtaactgctaacaacctattccaattatttattggatgagaaggagtcggcattatgtcctttcttctca
ttggatgatgatatggccgaactgatgcaaatactgctgccctacaagctattctatataatcgtatcggag
acgtaggatttattatagctatagcatgatttcttactaattcaaacacatgagacttccaacaaattttca
ttactcaatatgaaaacctaaatattcctttaacaggactcctcctagcagctactggtaaatctgcccaat
tcagcctccacccttgattgccatcagctatagaaggccccacccccgtatctgccctactccactcaagca
caatagttgtagccggagtctttttattaatccgcttttatccccttatagaacaaaataaaactattcaaa
ctataacactatgtttaggagctatgacaaccctatttacagctatctgtgctctcacacaaaacgatatca
aaaaaattgttgctttttccacctcaagccaacttgggttaataatcgtaacaattggaatcaaccaccctt
acctcgcattcctacatatctgtacccatgcattctttaaagcaatactattcttatgctctgggtcaatca
tccacaacctaaacgacgaacaagatattcgaaaaataggtggtctatataaatcaataccatttaccacaa
cctcccttattatcggaagtctcgcactcacaggtatgcctttcctaacaggattttactccaaagacctaa
tcatcgaaacagccaacacgtcgtataccaacgcctgagccctactaataactcttattgccacatccctaa
cggcggcctacagcactcgaataatattttatgtactcctaggacaaccccgttctaattccttaactttaa
tcaatgaaaataaccctctcctaatcaattccattaaacgtctttcaattggaagtatttttgcagggtata
taatttctcaaaatatccccccaataacaattccacagataactatgcctcattatctaaaattaacagccc
ttgccgtgactattataggttttatcttagcattagaattaaacctcacaactaaaaacctaaaatttaatt
atcctacaaacctcttcaaattttctaaccttttaggatacttcccaactattattcaccgcctcccaccaa
tagttaatctaactataagtcaaaaatctgcttcaatactactagatgcaatttgactagaaaacgtattac
caaaatccatctcacatttccaaataaaatcgtccaccaccatctcaaatcaaaaaggattaattaaactat
acttcctctcttttctaatcaccctaactctaagcttatttct--------acttagtttccacgagtaatt
tccataattactagcactccagtaagcaaggaccaaccagtaacaataactaatcaagtcccataactatac
aaagccgcaattcctattgcctcctcactgaaaaaacctgaa---tcacctgtatcataaataacccaatca
cccgcaccattaaacttaaatactacctcaacc------tc---atcctcctctaaaatatagcaaacagtt
aacaactccgctaatacccctgtaataaacatcgcaaatacagatttattagacacccaagcctcaggatat
ggctcagtagccatagccgtagtatatccaaacaccacaagcataccccc---taaataaattaaaaagacc
attaaacctaaaaaagaacccccaaaatttaacacaataccacaaccaatactgccagccacaattaaacca
aacccaccataaatcggagaaggctttgaagaaaaactaacaaagctaatcacaaaaataacacttaaaata
aatacaatgtatgttgtcattattcccacatggaatctaaccatgaccaatgatatgaaaaaccatcgttgt
atttcaactataagaat--ttaatgaccaacatccgaaaatctcacccactcgccaaaattatcaataaatc
attcattgatttacctgctccctctaacatctcagcatgatgaaatttcggctctctattaggaatttgcct
tatcttacaaatcttaacaggcctattcttagccatacactactcatcagatacaataaccgccttctcatc
agtaacccacatttgccgtgacgttaattacggttgaatcattcgatatatacatgcgaacggagcctccat
attctttatctgcctattcatacatgtaggccgaggaatgtactatggctcttataccttttcagaaacatg
aaacattggaatcctattattattcacagtgatagctacagccttcataggttatgttctaccatgaggcca
aatatccttctgaggggccacagtaattacaaacctcctatcagcaatcccctatatcggaaccgacctagt
agaatgaatttgaggaggcttctcagtagataaagccaccctaacacgtttctttgccttccattttattct
ccccttcattatctcagccctagcagcagtacacttattattcctccacgaaacaggatctaacaacccttc
aggagtaatatctgactcagacaaaattccattccacccctattacacaatcaaagacattctaggcctact
atttttaatcataacattaatactactagtactattttcacctgacctcctaggagacccagacaactatac
ccctgccaaccctctaaacactccaccccatattaaacccgaatgatatttcctatttgcatacgcaatcct
ccgatccattcctaacaaactaggaggagtattagccctcattttatcaattctagtcctagcaattattcc
aatactacacacctcaaaacaacgaagcataatattccgaccccttagccaatgcctattttgaatcctagt
agctaacttacttaccctaacatgaatcggaggccaaccagtagaacatcctttcattattatcggacaact
agcctccatctcctactttataattctcctcatcctaataccaatctttagtattatcgaaaaccacctact
aaaatgaag----a----gtctttgtagtatatac-g-aataccttggtcttgtaaaccaaaaaaggagag-
cattcatc-ctccctaagactc----tcaaggaagaagca---acagccccaccatcagcacccaaagctga
aattct--ctttaaactattccctg-caat-------------actaag--aaatcacccaataa-tttttg
taat------tcatatattgcacgcattcgaactgtgcttgcc-cagta-tgtcttaaaaattccccccaat
aagcatatataatctacctaatatagcatgc----attatctataaacaccgaatacataatctacctatac
a-----------------------acgttatacaaaacacat-tatgtacaccgtacatgaaccgttag---
------------------------------------------cttcccccccccccgg--------------
------------------------------------------------------------------------
--------------------------------------------------------tatgtacgtcgtgca-
tta-accgcta-gtccccatgaatattaggcatgtaca-----------atatatccattaatattacatat
tacatactatgcgtaatcgtgcattatactacttacgagcagtaaaacacattatgtacaccgtacatgaac
cgttagcttcccccccccccggtatgtacgtcgt-gcattaaccgcta---gtccccatgaatattagg---
--------------------------catgtacaat-atatccattaatattac-atattacatacta-tgc
gtaatcgtgcattatactactta---c----------gagcagttttc-------tatgttcttcagtt---
-----attagagcttgaccacctgcccccgagaaaccatcaatccttgc-tagacgtgtacctcttctcgct
ccgggcccatt---------------------tcaacgtgggggtttcta-tact-ggaactatacctggca
tctggttcttacctcagggccatggaagttatttactccaatcctacaatcctctcaaatgggacatctcga
tggactagtgactaat-------------------------cagcccatgatcaatcctacaatcctctcaa
atgggacatctcgatggactagtgactaa-tcagcccatgatcacacataactgtggtgtcatgcatttggt
atctttttatttgggggggg-agaacttgctatgactcagctatgacc--taaaggtctcgacgcag-tcag
atattatg-----------------------------------cagctggacttattctctatgctagg--a
ctcaacaatac--atag-gttaggtgt-tattcagtcaatggtcacaggacatacaact-caacttataagg
tctcaacatacagcacata--ggcacccacgtatacgcacgtacatac----atacatacgtacac------
------------------------------------------------------------------------
------------------------------------------------------------------------
------------------------------------------------------------------------
----------------------------------------------atcaacaaccaaaaaaaataaataa-
----tttaacttaa---cctcttacccttcaa----------------------------------------
------------------------------------------------------------------------
------------------------------------------------------------------------
------------------------------------------------------------------------
----------------------------tgaa----------aaatattta-tcacttacc-aattcttaat
agatat-------------aaatcacaagtaccaa-aatcatatttagct-cgtgactatctatagatatg-
--------------ggacccccagctctatttcg--------------------ttactattgact------
-----------aatacctttttaataatttaataatattctcaatattaaccttgttaatgtagcttaaaca
taaagcaaggcactgaaaatgcctagatgtgccatca-----------ggctccataaacacaaaggtttgg
tcctagccttaccattagttattannnnnnnnnnnnnnnnnnnnnnnnnnnnnnnnnnnnnnnnnnnnnnnn
nnnnnnnnnnnnnnnnnnnnnnnnnnnnnnnnnnnnnnnnnnnnnnnnnnnnnnnnnnnnnnnnnnnnnnnn
nnnnnnnnnnnnnnnnnnnnnnnnnnnnnnnnnnnnnnnnnnnnnnnnnnnnnnnnnnnnnnnnnnnnnnnn
nnnnnnnnnnnnnnnnnnnnnnnnnnnnnnnnnatattcctaatatta-gccttgttaatgtagcttaa---
-acataaagcaaggcactgaaaatgcctagatgtgcc-atc-aggctccataaacacaaaggtttggtccta
gccttaccattagttattaataaaattacacatgcaagcctccgcactccggtgagaatgcccttcaagtca
t--cca-tgacataaaggagcaggtatcaagcacaca-------acaaatgtagctcataacacctcgctaa
gccacacccccacgg-gatacagcagtgacaaaaattaagc-catgaatgaaagttcgactaagttatatta
aaa--tagggttggtaaatttcgtgccagccaccgcggtcatacgattaacccaaactaatggccctacggc
gtaaagcgtgttacaga-aagta-----ctcctcactaaagtt-aagtcttaactaagctgtaaaaagctac
agttaacacaaaaa-taca--tcacgaaagtaacttt-aatatac--ct--ccacacgatagctaagactca
aactgggattagataccccactatgcttagccctaaacctagataactaa--tcaaacaaatttatccgcca
gagaactactagcaacagcttaaaactcaaaggacttggcggtgctttatatccccctagaggagcctgttc
tataatcgataaaccccgatatacctcaccatcccttgctaat-tcagtctatataccgccatcttcagcaa
accct--aaaaaggaagaatagtaagcataaacatctc---aacataaaaaagttaggtcaaggtgtaaccc
atgggacggaaagtaatgggctacattttc-taca--ctagaacac---------ttccacgaaagttctta
tgaaa-ctaagaactaaaggaggatttagtagtaaa-ctaagaatagagagctt------------------
-----------agttgaatagggccatgaagcacgcacacaccgcccgtcaccctcctcaagtat------t
aataata--------tca----cataaccccatatccaaaaactacataaacacaagaggagacaagtcgta
acaaggtaagcatactggaaagtgtgcttggat--aaacaagatgtagcttaaac-----aaagcatctggc
ttacacccagaagatttcacacca-aactgaccatcttg-agccaaaactagcccaaaca------ccta--
caaattcaactacca------caaaa----caataaatcaaaacatttagtta---ccc-t-taaaagtata
ggagatagaaatttaa---atttggcgctatagagatagtaccgtaagggaacgatg-aaagaaac-tatta
aaagcacaatacagcaaagattaccccttgtaccttttgcataatgagctagctagacataatctaacaaag
agaact-taagctagattccccgaaaccagacgagctacctatgaacaatctt--tacaggatgaactcgtc
tatgttgcaaaatagtgagaagatttataggtagaggtgaaacgccaaacgagcctggtgatagctggttgc
cc-agaata-gaattttagttcaactttaaacttacct---aaaaaacctaataatt--ctaatgtaagttt
aaaatatagtctaaaaaggtacagctttttaga-cctaggatacagccttttttagagagtaagca-ttt--
-----aca--caaccatagttggcttaaaagcagccatcaattaagaaagcgttcaagctcaacaat--tta
t---acaacttaatcccaaaaatatgcaaccaactcctaaa-----actaatactgggcaaatctattta--
-a-taatagaagaaacaatgctaatatgagtaacaagaaat-attttctccttgcataagtttatatcag--
aacggata-accactgatagttaa-caatacgataaaaacaacccaacaataaat--caaatatcaaatcaa
ctgttaacccgacacaggtatgcaa---------tcaaggaaagattaaaagaagtaaaaggaactcggcaa
acac-aaaccccgcctgtttaccaaaaacatcacctctagcatgtctagtattagaggcactgcctgcccag
tgaca--ttcgttaaacggccgcggtatcctgaccgtgcaaaggtagcataatcacttgttctctaaatagg
gactcgtatgaacggccacacgagggtttaactgtctcttacttccaatccgtgaaattgaccttcccgtga
agaggcgggaatataacaataagacgagaagaccctatggagcttcaattaaca-gatccaaaaagactaat
-ata-----------------tacc-----aacaggaacaac--aac-tcttta----aatggatc-cgcaa
tttaggttggggtgacctcggagaacaaaataacctccgaatgatt---ttaatctagact---aactagtc
aaaagta---tcacatcacttattgatcc-aaaaattatttgatcaacggaacaagttaccctagggataac
agcgcaatcctattttagagtccatatcgacaa-tagggtttacgacctcgatgttggatcaggatatcccg
atggtgcagcagctatcaaaggttcgtttgttcaacgattaaaatcctacgtgatctgagttcagaccggag
caatccaggtcggtttctatctatttaa-taacttctcccagtacgaaaggacaagagaaatgaggcccact
tca-caaaagcgcctccaa-cccaatagatg--atataatcttaatctagaaagtttcttaca----tacat
tacccg-agagctcgggtttgttagggtggcagagcccggtaattgcataaaacttaaacctttatattcag
aggttcaattcctctccctaaca--ctatgtttataattaatatcatctcattaattgcccctattctcctt
gccgtagctttcctaacattagttgaacgaaaagtgttaggatatatacaattccgtaaaggaccaaacatt
gtaggaccatacggactactccaacctgttgcagacgccgtgaaactctttactaaagaacctctccgaccc
cttacatcctctatatccatattcattatagctcccattctagccctatctctagccctaaccatatgagtc
cccctacccataccctacccacttatcaacataaacttaggagtcctatttatattagctatatcaagtcta
gctgtatactccattctatgatccggatgagcctcaaactcaaaatacgcccttattggagccctacgagcc
gtagctcaaacaatttcttatgaagttacattagctattatcctcctatcagtgcttctaataaatggatcc
tttacactatctacactaattaccactcaggaacatatatgattaatcatcccctcatggcccctagccata
atatgattcatctcaacactagcagaaactaatcgagctccttttgacctaacagaaggagaatcagaactt
gtctccggatttaatgtagaatatgcagcaggtcccttc-gccctattcttcctagcagaatatgctaatat
tatcataataaatattctcacaacaatcttattctttggagcatttcacagcccctacataccagaacttta
cactgttaattttaccattaaaaccctattcctaacaatcactttcctatgaattcgagcatcctatccacg
attccgatatgaccagctcatacacctattatgaaaaaacttcctacccctcaccctagccctatgcatatg
acacgtatccttacctattatcacagcaagcattccacccctaacat----agaaatatgtctgacaaaaga
gttactttgatagagtaaataatagaggt-ttaaaccctcttatttctagaattataggacttgaacctaat
cttaagaattcaaaaatcttcgtgctaccaca-ttacaccacattct---aaagtaaggtcagct-aaa-ta
agctatcgggcccataccccgaaaatgttggtttac--atccttcccgtactaattaaacctcctattttca
tcatcattatatcaactgttatcttaggaaccataatcgtactaacaagctcccattgaatattaatctgaa
ttggatttgagataaacatactagctgtaatccccattctaataaaaaaatttaacccacgagccatagaag
cttccacaaaatatttcctaattcaagccactgcatccatacttttaataataggaattatcatcaatctcc
tgcactcgggacaatgaacagtatcaaataaccttaaccccacagcatcaattctaataactatcgccctag
caataaaactaggcctagccccatttcacttctgagtccccgaagttacacaaggaatctctctatactcag
gtataatcctactaacttgacaaaaaattgcacccctatcagttctttaccaaatttcatctaacatcaacc
ccaatctactactaccaatagccattctatcagtactagtaggaggatgagggaggactaaaccaaacacaa
ctacgaaaaatcctagcatactcttcaattgctcacataggatgaatatcagcaatcctaatttataaccct
acaataatattcc--------------taaatttaattatctnnnnnnnnnnnacattatccacattcatat
tatttatatataactcagccacaacaaccttagctctttcacaaacatgaaataaaatacccttaattacct
cactaatcctaacactaatattatccctaggaggtctcccaccactctcaggcttcattccaaaatgaataa
ttatccaagagctaaccaaaaatgaaataattattatacctacattactaactattacagcactacttaacc
tatatttctacatacgacttacatatgccacagcactaatcatattcccctcaacaaacaacataaaaataa
aatgacaatttgaaaatacaaaaaaaataatcctccttcctcccctcattgtaatatcaactatactaatac
cacttacaccaatactttcaattctggagtaggagtttaggttaaac--tagaccaagagccttcaaagctc
taagcaaatcattatcgatttaactcctgaacaatatactaccctaaggactgcaagaatcta-tcttacat
cagttgattgcaaatcaaacactttaa-ttaagctaagccctc---------cctggattggtgggctttca
tcccacga-aattttagttaacagctaaataccctaat-caactggcttcaatctacttctccagccgccta
aaaaaaaa---
>KX265095_Catopuma_badia|CBA3/1-16302
ggcgggagaag-ccccggcagcg---tc-aggctgcttctttgaatttgcaattcaacatgat-at--tcac
cacaggac-------ttggtaaaaagaggact--tgaacctctgtatttagatttacagtctaatgc-ttac
tcagccattt----------------tacctatgttcataaaccgctgattattttcaactaatcacaagga
tattggtactctttaccttctatttggcgcctgagccggaatggtggggaccgctctcagtctcttaatccg
ggccgaactaggtcaacctggtacactactaggagatgatcaaatttataacgtgatcgtcactgctcatgc
ctttgtaataatcttctttatggtaatgcctatcatgatcggagggttcgggaactgactagtcccattaat
aattggagccccagacatagcatttccccgaatgaataatataagcttctgacttcttcctccatcctttct
acttctactcgcttcatc--------------------------------------tatggtggaggccgga
gcaggaactggatgaacagtgtacccacctctagccggcaacttggcccacgcaggagcatccgtggatcta
actattttctcacttcacctagcaggtgtttcttcaatcttaggtgctattaattttattaccactattatt
aatataaaaccccctgccatatctcaatatcaaacacccctatttgtgtgatcagttttaattactgcagtc
ctgctacttctatcgctcccagtattagcagcaggaattaccatgctattaacagatcgaaatttaaacact
acattctttgatcctgctgggggaggagatcctattttataccaacacttattctgattttttggtcaccca
gaggtatacatcttaattctacccggttttggaataatctcgcatattgttacctattactcaggtaaaaaa
gaacccttcggctatataggaatagtttgggccataatatcaatcggctttctgggctttattgtatgagcc
caccatatgtttactgtgggaatagatgtagacacacgagcatactttacatcagccaccataattatcgcc
attcctactggagtaaaagtatttagttgactggctacccttcacgggggtaatattaaatggtcccccgcc
atactatgagccttaggctttattttcctgttcaccgtgggaggtttgacgggaattgtactagcaaattcc
tcattagatatcgttcttcacgatacatactatgtagtagctcatttccactacgtcttgtcaataggagca
gtcttcgctattataggaggcttcgtccattgattccccctattctcagggtatactcttgacaatacttgg
gcaaaaattcatttcacaattatatttg----taggcgtcaacataacattcttccctcagcatttcctagg
gctatctggaatgccacgacgttattctgactaccctgatgcatatacaacttgaaacacaatctcctcaat
aggctcttttatttcactaacggcagttatattaatggttttcatagtatgagaagcttttgcatccaagcg
agaagtggctatagtagaattaaccacaactaaccttgagtgattacatggatgtccccctccatatcacac
atttgaagagccaacttacgtattactaaa---ataagaaaggaaggaatcgaaccctct-ttaactggttt
caagccaatgccataaccattatgtctttctcaatta--agaagtattagt-aaaatgattacataactttg
tcaaagttaagttataggcctaaatcctatatacttcc-atggcatacccttttcaactaggctttcaagat
gctacatcccctatcatagaggaactactacacttccatgaccatacattaataattgtgtttctaatcagc
tcactagtcctctatattatctcactgatattaacaaccaagcttacacacacaagcacaatagatgctcaa
gaagtagaaaccatctgaactatcctgcctgccattattctaattctcatcgccctaccctccttacgaatt
ctctatataatggatgaaatcaataatccctctctcacggtaaaaactataggacaccaatgatattgaagc
tatgaatataccgactatgaagacttgaattttgactcttacataattcccactcaagaactaaaaccagga
gaacttcggctgctagaagtcgataatcgagtaatcctaccaatagagataactattcgtatactaatctca
tcagaagacgtactacactcatgagctgtcccatctctaggcctaaaaactgatgctattccaggtcgacta
aaccaaacaactctgatgggtacacgacccggattatactatggccagtgctcagaaatctgtggctcaaac
catagttttatacccattgtcctcgaactagtcccgctaacatattttgaaaaatgatctgcatctatactg
taaa--------------------------------------------------------------------
-ttcattaagaagctaaattaagcgttaaccttttaagttagagactgggagcttag-acctccccttaatg
acatgccacagctagatacatcaacctgatttattactattacatcaataattataacactatttatcgtat
tccaactaaaaatttcaaaatatctgtacccatcaaaccctgaactcaaatctacaatcacactaaaacaac
ctagcccctgagaaaaaaaatgaacgaaaatctattcgcctctttcactaccccaacaataataggactacc
tattgttgtcctaattattatgtttccaagtattctattcccatcacccaatcgactaattaataaccgcct
aatctcactacaacaatgactagtacaactaacatcaaagcagatactggccatccacaatcacaagggaca
gacttgagccttaatactaatatcccttattctatttattgggtcaacaaatttactaggcttattacccca
ctcgtttaccccaaccacccaactgtcaataaacttaggaatggccattccactatgagccggcaccgtaat
taccgggtttcgccacaaaactaaagcatctctagcccactttctaccacaaggaacacccattcccctaat
tccaatgcttgtgatcattgaaaccattagcctatttattcaaccaatagccctggccgtacgactcacagc
taacatcaccgcaggtcacttactaatacacttaatcggaggggctgccttaaccttaacaaacattagcac
ctcccttgccctaattacttcta---ttattcttattctactgacaatccttgaattcgctgtggccctaat
tcaagcctacgtcttcaccctactagtaagtctatatctacatgataatacctaatgacccaccaaactcat
gcataccacatagtcaaccctagcccatgaccacttacaggggccctttcagccctcttaataacctcaggt
ctggctatatgatttcactacaactcaacactactactaacccttggaataaccaccaacctattaaccata
taccaatggtgacgggatatcattcgagaaagcacattccaaggccaccatacaccaatcgttcaaaaaggc
cttcgatatggaataatcctctttatcatttcagaagtgttcttttttgcaggcttcttctgagccttttat
cattcaagcttagccccgacccccgaactaggaggatgctgaccaccaacaggcattattcccctaaacccc
ttggaagtcccactactcaacacctccgtacttttagcctctggagtatcaatcacctgagcccaccacagt
ttaatagaaggaaaccgaaaacatatgcttcaagcactatttattacaatctccctaggagtttactttaca
ctcctccaagcctccgaatattatgagacatcatttacaatctcggacgggatttacgggtccacctttttt
atggctacaggattccacggactgcatgtaattattggctctactttcctaattgtatgtttcttgcgccaa
ctaaaatatcactttacatcaaatcatcacttcggatttgaagccgctgcttgatactgacatttcgtagac
gtagtttgactattcttatacgtttctatttattgatgaggatcatgctcctttagtat---taataagtac
agttgacttccaatcaaccagtttcggtgc--agtccgaaaaggaac--aataaacgtaatacttgccttac
taatcaacacactcctatccacgctactcgtactcatcgcattctgattaccccaactaaatatttacgcag
aaaaagtaagcccttacgaatgcggattcgatcccataggatctgcccgcctccccttttccatgaaatttt
tcctagtagccattacatttttgctattcgacctagaaattgcactactactccccctaccctgagcctcac
aaacgaacaaactatcaaccatacttactatagcccttttactaatctcactattagctgcaagcctagcct
acgaatgaacccaa----------------------------------------------------------
--------------------aagggactagaatgaactgaata---tgataattagtttaaact--aaaaca
aatgatttcgactcattagattatagcttaccct-------------------ataattatc-aa-atgtcc
atnnnnnnnnnnnnnnnnnnnnnnnnnnnnnnnnnnnnnnnnnnnnnnnnnnnnnnnnnnnnnnnccaccta
atatcttctcttctgtgtttagagggtataatactatccctatttattataataaccgtagcaatcctaaac
aaccatctcacactagccagcataacccccattatcctactagtattcgcagcctgcgaggcagcactgggc
ctatctttactag----------taatagtatcaaatacatatggtactgactacgtacaaaacctaaacct
cctacaatgctaaaaattattatccccactgctatacttataccaataacatgactatcaaaacctaacata
atttgaattaattcaacagcctnnnnnnnnnnnnnnnnnnnnnncagcctctcttatttaaatcaactaggc
gataatagtctaaacttctcattactatttttctcagactcgctctctgcacccctactagtactaacaaca
tgactcctaccactaatactcgtagccagccagtcacatctatcaaaagaaaccctaactcgaaaaaaacta
tatattacaatactcatcctcctgcaactcctcctgattataacgtttaccgctacagaactaattatattt
tatatcctattcgaagccacactaatcccaaccctaattattatcacccgatggggcaaccagacagaacga
ctaaatgctggtctgtactttttattttataccctagtaggctcactacctcttttagttgcactattatat
atccaaaatacaataggaaccctaaacttcctaatcattcagtactgagccaagcctatctcaactacctga
tccaacattttcctctgactagcatgcataatagcattcatggtaaaaatacccctatacggacttcacctc
tgactgccaaaagcacatgttgaagctcctatcgctggttcaatagtactcgccgcagtattattaaaacta
ggaggatacggaataatgcgcatcacaattatattaaaccccgcaacaaaccaaatagcatatcccttcata
atattatccctatgaggaatagtcataacaagttctatctgtttacgtcaaacagacctaaaatctttaatc
gcatactcatctgtgagccacatggccctggtaattgtagcagtactgatccaaacaccctgaagttacata
ggagccacagccctaataattgcccatgggctaacctcgtccatactattctgccttgcaaactcaaactat
gaacgagtacatagccgaacaataattctagcacgaggcctacaaaccatcctccccctaatagctgcctga
tgactactggccagcctcgcaaacctggccttaccacctacaattaatctagtcggagaactatttgtagta
atggtctccttctcatgatctaacataactattattctcataggtacaaatatcatcatcacagccctatac
tctctttatatgcttattacaacccaacgaggtaaatatacacatcacgttaaaaatatcaacccatcattt
acacgagaaaacaccttaatagccctccacctactccctcttctcctcctatctcttaaccccaaaattgta
ctaggtaccatttactgtaaatatagtttaac---aaa----------------------------------
------------------------------------------------------------------------
------------------------------------aacattagattgtgaatctaataatagaagtgtaa-
accttcctatttaccgaaa-----------------------------------------------------
------------------------------------------------------aag---catgcaagaact
gctaattc-atgcctccatgtataaaaacatggctttttc-aacttttataggatagaagtaatccattggt
cttaggaaccaaaaa-attggtgcaactccaaataaaagtaataaacctatttacctccttcacactaactg
cgatatttattttactactacccatcattatatctaatacccgactatacaaaaacagcctatacccctact
atgtaaaaaccacaatctcctacgccttcatcatcagcataattccaactataatatttatctcttcaggac
aagaagcagttatctcaaactgacactgactatcaatccaaaccctaaaactatccttaagctttaaaatag
actacttctcaatcattttcacccccgtagcacttttcgtaacatgatcaatcatagaattctcaatgtgat
acatacactcagacccatacatcaaccgattctttaaatacctccttatattcctaattactataataatcc
tagtaaccgctaacaacctatttcaactattcgtcggatgagaaggagtaggtattatatccttcctactca
ttggatggtgatatagtcgaacagacgcaaacactgctgctttacaagcaatcctttataatcgcattggag
atgtgggctttatcatagccatagcatgattccttaccaactcaaatgcatgggacttccaacaaatcttta
ttacccaacatgaaaatctaaacacccccttattaggtctcctactagcagccacaggcaaatccgctcaat
tcggccttcacccatggctaccctcagctatagaaggcccaactcccgtctccgccctactccactcaagta
caatagtcgtggccggagtcttcttattaattcgctttcatccacttatagagcaaaacaaaaccatgcaaa
ccctcaccttatgtctaggagctattacaaccctattcacagccatttgtgctctcacacaaaatgatatca
aaaaaatcatcgccttttcaacctcaagccaactgggcctaataattgtaactatcggaattaaccaaccct
acctcgcattcttacacatttgcacacacgcattcttcaaagccatattatttatatgctcaggatcaatca
ttcacagcctaagcgacgagcaggatattcgaaaaataggcggactatataaaccaataccctttaccacta
cctccctcattattggaagcctcgcattaacaggcatgcccttcctaacaggtttttactccaaagacctaa
tcatcgagacagccaatacgtcgtataccaacgcctgagccctactaattactctcattgccacatccctta
cagctgcttacagtactcgaattatattctttgtactcctaggacaaccacgattcaatgccttgaacctaa
tcaatgaaaataatacctaccttatcaactccattaaacgtctcctaattggaagcatctttgcaggatacc
taatctcttataatatccctccaacaaccattccgcaaataactataccctattatctgaaactaactgccc
tcaccgtaactatcataggctttatcctagcactagaacttaatttcgtggccaaaaacttgaaatttaatt
acccctcaaatttctttaagttctctaaccttttagggtattttccaatcgtaatacaccgcctcccatcaa
aaataagcctaactataagccaaaaatccgcatcaatactactagacataatttgactagaaaatgtattac
caaaatccatctcctacttccaaataaaaatgtcgactaccgtatctaatcagaaaggactagttaaactct
acttcctatctttcataatcaccttaacccttagtctatttct--------atttaatttccacgagtaacc
tctataattaccaacacaccaataagcaaagatcaaccagtgacaaccactagccaagttccatagctatat
aatgctgcaatacccatggcctcctcactaaaaaatcccgaa---tcacccgtatcataaattactcaatca
cccgcaccattaaacttaaatacaacctcgacc------tc---atcttctttcaaaatatagcaggcagtc
aataactctgccaacacccctataataaacattcccaacacagccttattagacgttcacgcctcagggtaa
ggctcagtagccatagccgtagtatatccaaacactacaagcataccccc---tagataaattaaaaaaact
attagacccaaaaacgaccctccaaaatttagtacaataccacaaccaacaccaccagccacaatcaaacca
aacccaccataaataggagaaggctttgacgaaaaactcacaaagctcaccacaaaaattgtacttaaaata
aatacaatgtatgttatcattattcttacatggaatctaaccatgaccaatgacatgaaaaaccatcgttgt
atttcaactacaagaac--ttaatgaccaacattcgaaaatcacaccccctcattaaaattattaaccactc
attcatcgacctacctaccccatccaacatctcagcatgatgaaactttggctccctactaggagtctgcct
aatcctacaaatccttactggcctcttcctggccatacactatacatcagatacaataaccgccttctcatc
agtcactcacatctgccgtgacgtcaactatggctgaattattcgatacacacatgccaacggagcctccat
attctttatctgcctatatatacatgtaggacgaggaatatactacggctcctacaccttctcagaaacatg
aaacattggaattctattactatttacagttatagctacagcctttataggatatgtcttaccttgaggcca
aatatccttctgaggagcaaccgtaattaccaacctcctatcagcaatcccatatatcggaaccaacctagt
agaatgaatctgagggggcttttcagtagataaagccaccctaacacgattttttgctttccactttatcct
cccattcatcatctcagccctagcagcagtacacctcctatttcttcacgaaacaggatctaacaacccctc
aggaatttcatctgactcagacaaaattccattccacccgtactacacaatcaaggacatcctaggcctcct
agcactaattctaacactcatactacttgttctattttcaccagacctgctaggagacccagacaactacat
ccctgccaatcctttaaatacccctccccatattaaacctgaatgatacttcttattcgcatacgcaattct
ccgatccatcccaaataaactaggaggagtcctagccttagtactctcaatcctaatcctagcaatcatccc
aatcctccacacctctaaacaacgaggaataatgttccgaccactaagccagtgcttattttgatttctagt
agcagacctcctaaccctaacatgaattggtggccaacccgtagaatacccctttatcaccatcggccaact
agcctccatctcatacttctcaattctacttatcctaatacccatctcaggcatcattgaaaaccgcctcct
caaatgaag----a----gtctttgtagtatata--a-aatactttggtcttgtaaaccaaaaaaggagaa-
cac--atc-ctccctaagact-----tcaaggaagaagca---acagccccactatcagcacccaaagctga
aattct-ttcttaaactattccttg-caat-------------accaaa--aaccaaccctataa-cttcca
taat------tcatatattgcacatacccatactgtgcttgcc-cagta-tgtctttattctcccaaaaata
aaccaagtgaagcccc----atatcacaacccaaaattaacc------------------------------
------------------------------------------------------------------------
------------------------------------------------------------------------
------------------------------------------------------------------------
--------------------------------------------------------------taccaacta-
cca-acccaca-gtccccatgaatattaagcatgtaca------------gtagtttatatatattacataa
ggcatac-----------------------------------------------------------------
----------------------tatgtatatcgt-gcattaattgcta---gtccccatgaatattaag---
--------------------------catgtacagt--agtttatatatattac-ataagacattatagtgc
ttaatcgtgcatccactctatactca-----------ggacaattctc-------tatggacctcaatt-at
cc---aaggaaccttaatcacctagcctcgagaaaccaacaatccttgcttgaacgtatacctcttctcgct
ccgggcccatt---------------------ttaatgtgggggtttcta-tcac-ggaactatacctggca
tctggttcttacctcagggccatgaa----------------------------------------------
---------------------------------------acaacctagaatccaatccttcaactctctcaa
atgggacatct-------------------------------------------------------------
------------------------------------------------------------------------
------------------------------------------------------------------------
------------------------------------------------------------------------
------------------------------------------------------------------------
------------------------------------------------------------------------
------------------------------------------------------------------------
------------------------------------------------------------------------
-------------------tacacg--tacacgtatacacacgcaaacactttaatttagtaaataactag-
----cttaatcaaa-ccccccttaccccccgttaa-------------------------ccttatttataa
taatacgtgcctatttg-------------tgtcttgccaaaccccaaaaacaagactagacc----gtac-
--------------------cta-----aatataag------------------------------------
------------------------------------------------------------------------
---------------------gcttaagaaca----------acgcttaca-agctttacc-aatcccctat
cattgc-------------tagctattagtactaa-atcataactctgtt-tgcagatatctatagataca-
--------------ctaacctgatctctaattcg--------------------tccctattgaac------
-----------aacaccctacatat-----------------------------------------------
---------------------ccaaaccaa------------------------------------------
------------------------------------------------------------------------
------------------------------------------------------------------------
------------------------------------------------------------------------
--------------------------------------ccccacgcc---cccagttaatgtagcttaaa--
tacataaagcaaggcactgaaaatgcctagatgagtc-gcc-aaactccataaacacaaaggtttggtccta
gcctttctattagttattaataagattacacatgcaagcctccgcatcccggtgaaaatgccctctaagttg
c-ccaa-taacctaaaggagctggtatcaagcacaca-------accatagtagctcatgacaccttgctta
gccacacccccacgg-gatacagcagtgataaaaattaagc-tatgaatgaaagttcgactaagttatatta
aac--aagggttggtaaatttcgtgccagccaccgcggtcatacgattaacccaaactaatagacccacggc
gtaaagcgtgttacaga-gaaaa-----taatatactaaagtt-aaaccttaactaggccgtaaaaagctgc
agttaacataaaaa-taca--gcacgaaagtaacttt-aatatct--ccgaatacacgacagctaagaccca
aactgggattagataccccactatgcttagccctaaacctagatagttaa-ctcaaacaaaactatccgcca
gagaactactagcaacagcttaaaactcaaaggacttggcggtgctttacatccctctagaggagcctgttc
tataatcgataaaccccgatatacctcaccatctcttgctaat-tcagcctatataccgccatcctcagcaa
accct--aaaaaggaagaaaagtaagcacaagtatctt---aacacaaaaaagttaggtcaaggtgtagccc
atgagatgggaagcaatgggctacattttc-taaaa-ctagaaca-----------cccacgaaaatcctta
tgaaa-ctaagtattaaaggaggatttagtagtaaacctgagaatagagagctc------------------
-----------agttgaatcgggccatgaagcacgcacacaccgcccgtcaccctcctcaagtga------c
aataacc--------caa-----aaaacc-tattta---aatcaccacacccacaagaggagacaagtcgta
acaaggtaagcatactggaaagtgtgcttggat---aacaagatgtagcttaaac-----aaagcatctggc
ttacacccagaagatttcatacta-aactgaccatcttg-agccaaagctagcccaaaca------ccca--
caaacccaattaaca------ctaga----aaataaaacaaaacattcagtta---ctt-t-taaaagtata
ggagatagaaattt-a---acttggcgctatagagaaagtaccgcaagggaaagatg-aaagataa-aatta
aaagcactaaacagcaaagattaccccttgtaccttttgcataatgagttagctagaa-caacctaacaaag
agaact-tcagctaggtcccccgaaaccagacgagctacccatgaacaatctat-tacaggatgaactcgtc
tatgttgcaaaatagtgagaagatttgtgggtagaggtgaaaagcctaacgagcctggtgatagctggttgc
cc-agaaca-gaatcttagttcaactttaaacttaccc---caaaaaccccacaatt--ctaatgtaagttt
aaaatatagtctaaaaaggtacagctttttaga-atcaggatacagcctttattagagagtaagca-taa--
-----aaa-taaaccatagttggcctaaaagcagccatcaattaagaaagcgttcaagctcaacaat--aaa
a---gtgtattaatgtcaaaaaaatgcaaccaactcctaa------tttaaaactgggctaatctattta--
-actaatagaagcaataatgctaatatgagtaacaagaaac--atttctccctgcataagtttatatcag--
aacggata-accactgatagttaa-caacaagatatgtacaacccaaccataaac--aaaatatcgaactaa
ttgttaacccaacacaggcatgcaa-------atttagggaaagattaaaagaagtaaaaggaactcggcaa
acac-aagccccgcctgtttaccaaaaacatcacctctagcatttccagtattagaggcactgcctgcccag
tgaca--ctagttaaacggccgcggtatcctgaccgtgcaaaggtagcataatcatttgttccctaaatagg
gacttgtatgaatggccacacgagggctttactgtctcttacttccaatccgtgaaattgaccttcccgtga
agaggcgggaatataacaataagacgagaagaccctatggagctttaattaacc-gacccaaagagacccta
-ttaa-------------cttaacc-----gacaggaacaac--aaa-cctctat---tatgggcc-gacaa
tttaggttggggtgacctcggagaacaaaacaacctccgagtgatt---taaattaagact---gaccagtc
aaaagta---ttacatcacttattgatcc-aaaa---acttgatcaacggaacaagttaccctagggataac
agcgcaatcctatttcagagtccatatcgacaa-tagggtttacgacctcgatgttggatcaggacatcccg
atggtgcagcagctatcaaaggttcgtttgttcaacgattaaagtcctacgtgatctgagttcagaccggag
taatccaggtcggtttctatctattaaa-taatttctcccagtacgaaaggacaagagaaataaggcccact
tta-ccaaagcgcctttaa-cctaatagatg--atataatcttaatctagacagtttatctaac---tatat
tacccgtagagctcgggtttgttagggtggcagagcccggtaactgcataaaacttaagcttttattatcag
aggttcaattcctctccttaaca--acatgttcataattaacatcttctcactaattatccctattctcctc
gccgtagccttcctgaccctagtcgaacgaaaagtactaggctacatacaacttcgcaaaggaccaaacgtc
gtaggaccttatggcctgctccaacccatcgcagatgccgtaaaacttttcaccaaagaacccctccgaccc
ctcacatcctccatattcatattcattatagcaccaatcctagccctcacactagccctaaccatgtgaatt
ccactacctataccatacccacttattaacataaacctaggagtactattcatactagccatatcaagccta
gctgtttactccatcctatgatcaggatgagcctcaaattcaaaatacgccctaattggagccctacgagcc
gtagcccaaacaatctcatacgaagtaacactagctattatcctcctatcagtactactaataaacggatct
tttacactagccacactaatcatcacccaagaatatatatgactaattatccccgcatgacccctagccata
atatgatttatctcaacattagcagaaactaaccgagctccattcgacctaacagaaggagaatcagaatta
gtatcaggatttaatgtagaatacgcagcaggccctttc-gccctattctttctagcagaatacgctaacat
catcataataaatatcctcacaactattctattcttcggagcatttcacaacccttatataccagaactata
tgtcgtcaactttacagtaaaaaccctgctcttaacaaccaccttcctatgaatccgagcatcctacccacg
gttccgatacgaccaactaatacacctcctatgaaaaaattttctacctctcaccctagccctatgcatatg
acacgtatcactacccattattacagcaagcatcccacctcaaacat---aagaaatatgtctgataaaaga
gttactttgatagagtaaaacatagaggt-ttaaaccctcttatttctagaattataggaattgaacctaat
cctaagaatccaaaaatcttcgtgctaccattattacaccacattct---aaagtaaggtcagct-aaa-ta
agctatcgggcccataccccgaaaatgttggtttat--acccttcccatactaatcaaacccccaattttta
ttatcattatatcaaccgttatttcaggaactataattgtaataacaacctcccattgacttatagtctgaa
tcggctttgaaataaacctattagccattattcccatcctcataaaaaattataacccacgatccacagaag
cagccacaaaatacttcttaacacaagcaaccgcctccataatcctaataataggaattatcatcaacctac
tgcactcaggacaatgaaccgtatcaaaagacctcaaccccatagcatcaatcataataacaaccgccctag
caataaaactaggactagcccccttccacttctgagtgcccgaagtcacacaaggaatttccatatcatcag
gcttaatcttattaacatgacaaaaaatcgcaccactatctattctctatcaaatttcatccaccatcaacc
ctaatctactcttaacaatatccatcatatcagttataattggaggctga-ggaggcctcaaccaaacacaa
ctacgaaaaatcatagcatactcctcaatcgcccacataggctgaataacagccatcataatgtataacccc
acaataataatcc--------------taaacctaattatctacattactataacactaaccacctttatat
tatttatatacaactccaccacaacaacattatccctatcacaaacatgaaataaaactcccttaattacct
cacttattctagtactaataatatccctaggcggtcttcccccactctctggcttcattccaaaatgaataa
ttatccaagaattaactaaaaacgaaataatcatgataccaacactactagccataacagcactacttaacc
tatatttctacatacgactaacatatactactgcacttaccatattcccctcaaacaacagcataaaaataa
aatgacgatttgattgcacaaaaaaaataactttcctaccccctctaatcgtaatatcaaccatactacttc
cactcacaccaatactatccatcctggattagaagtttaggttaaac--tagaccaagagccttcaaagctc
taagtaagcccc-atagacttaacttctgcacac-aaaccactataaggactgcaagaaccta-tctcacat
caattgattgcaaatcaaacactttaa-ttaagctaagccctt---------actagattggtgggctccaa
ccccacga-aattttagttaacagctaaataccctaat-caactggcttcaatccacttctcccgccgtcta
gaaaaaaaa--
>KX224524_Catopuma_temminckii|CTE_33/1-16442
ggcgggagaag-ccccggcagcg---tc-aagctgcttctttgaatttgcaattcaacatgac-at--tcac
cacaggac-------ttggcaaaaagagggct--tgaacctctgtgtttagatttacagtctaatgc-ttac
tcagccattt----------------tacctatgttcataaaccgctgactattttcaaccaatcataaaga
tattggtactctttaccttctatttggtgcctgagccggtatggtggggactgctctcagcctcctaatccg
ggccgaactgggtcaacctggcacgctgctaggagacgatcagatctataatgtgatcgttactgctcatgc
ctttgtaataatcttctttatggtaatgcccatcatgattggaggattcggaaactgactagtcccattaat
aattggagccccagacatagcatttccccgaatgaataatatgagcttctggcttcttcccccatcctttct
tcttctactagcttcgtc--------------------------------------tatggtggaagccgga
gcagggactgggtgaacagtgtatccacccctagccggcaacctggcccacgcaggagcatctgtagatcta
actattttctcacttcacctagcaggtgtttcttcaatcttaggtgctattaatttcatcactactattatt
aatataaaaccccctgccatatctcaatatcaaacgcctctattcgtatgatcagttttaattactgcagtc
ctattacttctatcgctcccagtattagcagcaggaatcacaatgctattaacagatcgaaatttaaacacc
acattctttgaccctgctggaggaggagaccccatcttataccaacacttattttgattttttggtcaccca
gaggtatatatcttaattctacccggttttggaataatctcacatattgttacctactactcaggcaaaaaa
gaaccctttggctacatgggaatagtttgggccataatatcaatcggcttcctgggctttatcgtatgagcc
catcatatatttactgtgggaatggatgtagacacacgagcatacttcacatcagctactataattatcgcc
atccctactggggtaaaagtatttagttggttggctacccttcatggaggaaatattaaatggtcccctgcc
atactatgagctttaggctttattttcctgttcaccgtagggggcttgacgggaattgtactagcaaactcc
tcattagatattgttcttcacgatacatactatgtagtagcccatttccactacgtcctgtcaataggggca
gtattcgctatcatgggaggcttcgttcattgattccccctattctcagggtatactcttgacaacacttgg
gcaaaaattcatttcacaattatatttg----tgggcgtcaacataacgttcttccctcagcacttcctagg
gctatctggaataccacgacgttattctgactaccctgatgcatatacaacttgaaacacaatttcctcaat
gggctctttcatttcactgacagcagtaatattaatggttttcatagtatgagaagcttttgcatccaagcg
agaagtggccatagtagaattaaccacaactaatcttgaatgattacatggatgtccccctccatatcacac
atttgaagaaccaacttacgtattattaaa---ataagaaaggaaggaatcgaaccctct-ttaactggttt
caagccaatgccataaccactatgtctttctcaatta--agaagtattagt-aaaataattacataactttg
tcgaagttaaataataggcttaaatcctatatacttcc-atggcgtacccctttcaactaggctttcaagat
gctacatcccccatcatagaggaactactacactttcatgaccatacactgataattgtgttcctaattagc
tctctagtcctctatattatttcactaatattgacaaccaagctcacacatacaagcacaatagatgctcaa
gaagtagaaaccatctggaccatcctgcctgccattatcctaattcttatcgccctgccctccttacgaatt
ctctatataatggacgagatcaacaacccttccctcacggtaaaaaccataggacaccaatgatattgaagc
tatgagtataccgactatgaagacttgaattttgactcttatataattcccactcaagaactaaaaccaggg
gaactccggttactagaagttgacaatcgagtagttttaccaatagaaataactattcgtatgctaatctca
tcagaagatgtactacactcatgagctgtcccatccttaggcttaaaaaccgacgccattccaggtcgacta
aaccagacaactctgatgggcacacgacccgggctgtattatggccagtgctcagaaatctgtggctcaaac
catagttttatgcccattgtccttgaactagtcccactaacatattttgaaaaatgatctgtatctatactg
taaa--------------------------------------------------------------------
-ttcattaagaagctaaattaagcattaaccttttaagttaaaaattgggagtttga-atctccccttaatg
acatgccacagctagacacatcaacctgatttattactattatatcaataattnnnnnnnnnnntatcatat
tccaactaaaaatttcaaaatatttatatccatcaaacccagaacctaaatctacaattacactaaaacaac
ttagtccctgagaaaaaaaatgaacgaaaatctattcgcctctttcactaccccaacaataataggactgcc
cattgttgttctaatcattatatttccaagtattctatttccatcacccaatcgactaattaataaccgcct
aatctcactacaacaatgactagtacagctaacatcaaagcagatactggccattcacaattacaaaggaca
gacttgagccttaatactgatatcccttattttgtttattggatcaacaaatttactaggcttattacccca
ctcgttcaccccaaccacccaattatcaataaacttaggaatagccattccactatgagccggcactgtaat
tactggattccgccacaaaaccaaagcatccctggcccactttctaccacaaggaacacccgtccccctaat
tcctatgcttgtaatcatcgaaactatcagcctatttattcaacccatagccctggccgtacgacttacagc
taacatcaccgcaggtcatttactaatacatttgattggaggggctaccctagccctaacaaacattagtac
ctctgttgctttaattactttca---tcattctcatcctactaacaattcttgaattcgctgtggccctaat
tcaagcctacgtcttcactttactagtaagtctatatttacatgataatacttaatgacccaccaaacccat
gcataccacatagtcaaccccagcccatggccactaacaggggctctttcagccctcctaataacctcaggc
ctagctatatgatttcactacaactcaacactactattaacccttggaataactactaacttattaactatg
taccaatgatgacgagacatcattcgagagagcacattccaaggccaccacacacctatcgttcaaaaaggc
cttcgatatggaataatcctctttatcatctcagaagtattcttttttgcaggcttcttctgggccttctac
cactcaagcttagctccaacccccgaactaggaggatgctggccgccaacaggcattattcccctaaacccc
ttggaagtcccactactcaatacctccgtacttctagcctctggagtatcaattacctgagctcaccatagt
ttaatagaaggaaaccgaaaacacatgcttcaagcactatttattacaatctccttaggagtctactttaca
ctcctccaggcctccgaatattatgaaacatcatttacaatctcggacggagtttatgggtccacctttttc
atggctacaggattccacggactacatgtaattattggctccacttttctaattgtatgtttcttgcgccaa
ctaaaatatcacttcacatcaaaccatcatttcggatttgaagccgctgcttgatactgacatttcgtagac
gtagtttgactattcctatacgtctccatttattgatgaggatcatattcctttagtat---taataagtac
agttgacttccaatcaaccagtttcggtgc--agcccgaaaaggaat--aataaacgtaatacttgccttac
tcaccaacacactcctatctacgctacttgtactcattgcattctgactaccccaactaaatatctatgcag
aaaaagtaagcccctacgaatgcggattcgatcccataggatccgcccgtctacccttttccatgaaatttt
tcctagtagctattacatttttgctattcgacctagaaattgcactactactccccctcccctgagcctcac
aaacgaacaaactatcaaccatactcatcatagcccttctacttatctcactattagctgcaagcctagcct
acgaatgaacccaa----------------------------------------------------------
--------------------aaaggactagaatgaactgaata---tgataattagtttaaact--aaaaca
aatgatttcgactcattaaattatagcttgccct-------------------ataattatc-aa-atgtcc
atagtctacattaacatttttctggccttcgttatatcactcataggactattaatttatcgatcccaccta
atatcttctctcctgtgtttagaaggtataatattatccctatnnnnnataataactgtggcaatcctaaat
aaccattttacactagctagcataactcctattattctactagtattcgcagcctgcgaggcagcactaggc
ctatctctactag----------taatagtatcaaacacatatggtactgactacgtacaaaacttaaacct
cctacaatgctaaaaattattatccccactgccatacttataccaataacatgactatcaaaacctaatata
atctgaattaactcaacagcctacagcctactaattagtcttgtcagtctttcttacttaaatcaactgggt
gacaacagtctaaacttttcattactatttttctcagactcactctctgcacctttactagtgctaacaaca
tgacttctaccattaatacttgtagccagccagtcacatctgtcaaaagaaactctaactcgaaaaaaacta
tatatcacaatactaattctcctacaacttctcctaatcataacatttaccgccacggaactaattatgttc
tacatcctattcgaagccacactaatcccaactttaattatcattacccgatgaggtaaccagacagaacga
ttaaatgctggcctgtactttttattttacaccctagtgggctcattaccccttctagtcgcacttctatat
atccaaaatacaataggaaccctaaatttcctaattattcagtattgaaccaaacctatcccaactacttga
tctaacattttcctctgactagcatgcataatagcattcatggtaaaaatacccttatatggacttcatctc
tgactaccaaaagcacatgttgaagctcctatcgccggttcaatagtactcgccgcagtattattaaaacta
ggaggatacgggataatgcgtatcacaatcatattaaaccccgcaacaaaccaaatagcatacccctttata
atattgtccctatgaggaatagtcataacaagttctatttgcttacgtcaaacagacctaaaatctttaatt
gcatactcatctgtaagtcacatggccctagtaattgtagcagtactgatccaaacaccctgaagctacata
ggagccacagccctaataattgcccatggactaacttcatctatattattctgccttgcaaactcaaactat
gaacgagtacatagccgaacaataatcctagcacgaggcctacaaactatcctccccctaatagctgcctga
tgactactagccagcctcgcaaacctagccctaccacccactatcaatctgatcggagaactatttgtagta
atggcctccttctcatgatctaacataactattatcctcataggcacaaacattattatcacagccctatac
tctctttatatgcttattacaacccaacgaggtaaatatacacatcacattaaaaatattaatccatcattt
acacgagaaaacaccctaatagccctccacctactcccccttctcctcctgtctcttaaccccaaaatcgta
ctaggtcccatttactgtaaatatagtttaat---aaa----------------------------------
------------------------------------------------------------------------
------------------------------------aacattagattgtgaatctaataatagaagtgtaa-
gccttcctatttaccgaaa-----------------------------------------------------
------------------------------------------------------aag---tatgcaagaact
gctaattc-atgcctccacgtataaaaacgtggctttttc-aacttttataggatagaagtaatccattggt
cttaggaaccaaaaa-attggtgcaactccaaataaaagtaataaacctatttacctcctttacactgactg
caatatttatcttactattacccattattatatccaacactcaactatataaaaacggcctgtacccccact
atgtaaaaactacaatctcctacgccttcatcatcagcataatcccaactataatattcatctccttggggc
aagaagcagttatctcaaactgacactgactgtcaatccaaaccctcaaactatcattgagcttcaaaatag
actacttctcaatcattttcacccctgtagcacttttcgtaacatgatcaatcatagaattctcaatatgat
atatacactcagacccacacatcaaccgattttttaaatacctccttatattcctaattaccataataatcc
tagtaaccgctaataacctatttcaactgttcatcggatgagaaggagtaggaattatatctttcctactca
ttggatggtgatacggccgaacagatgcaaatactgctgccctacaagcaatcctatataaccgcattggag
acgtaggctttattgtggccatagcatgattccttaccaactcaaatgcatgagatttccaacaaatcttta
tcacccagcatgaaaatctaaacatccccttattgggtctcctactagcagccacaggcaaatccgcccaat
tcggcctacacccatgactaccctcagccatagaaggtccaactcctgtctccgccttactccactcaagta
caatagttgtggccggagtcttcttactaatccgctttcatccacttatagagcaaaacaaaaccgtacaga
ccctcaccctatgtctaggagctattactaccctattcacagccatttgtgctctcacacaaaatgacatca
aaaaaatcgtcgccttttcaacctcaagccaactaggcctaataattgtaaccatcggaattaaccaaccct
acctcgcattcctacacatttgcacacacgcattcttcaaagctatactatttatgtgctcaggatcaatca
ttcacaacctgaacgacgaacaagatattcgaaaaataggcggactatacaaaccaataccctttaccacca
cctccctcattattggaagcctcgcactaacaggcatgcccttcctgacaggcttttattccaaagacctaa
tcatcgagacagccaacacgtcgtataccaacgcctgagccctactaattactctcattgccacatccctta
cagctgcctacagtactcgaattatattctttgtacttctgggacaaccacgattcaacgccttgaatctaa
ttaatgaaaataatgcccaccttatcaactccattaaacgccttttaattggaagtatctttgcagggtatt
taatctcttataacatccctccaacaaccaccccacaaataaccataccttattatctgaaactaactgccc
ttgccgtaactattataggctttatcctggcattagaactcaatcttacggccaaaaacttgaaattcaatt
atccctcaaattcctttaagttttctaaccttctagggtactttccaatcgtaatacaccgcctcccatcaa
aaataagcttaaccatgagccaaaaatccgcatcgatactactagacataatttgactagaaagtgtactac
caaaatccatctcctacttccaaataaaaatgtcaactatcgtatctaatcagaaaggactagttaaactct
acttcctatctttcataatcaccttgacccttagtctacttct--------acttagtttccacgagtaacc
tctataattaccaacacaccaataagcaaagatcaaccagtgacaaccaccagccaagttccatagctatat
aacgctgcaatacccatagcttcctcactaaaaaaccccgaa---tcacctgtgtcataaattactcaatca
cccgcgccattaaacttaaatacaacctcaacc------tc---atcttcttttaaaatgtagcaagcagtc
aacaactctgctagcacccccgtaataaacattcccaacacagccttattagacgtccacgcctcagggtat
ggctcagtagccatagccgtagtatatccaaacaccacaagcataccccc---taaataaattaaaaaaacc
attaaacctaaaaacgaccctccaaaattcagtacaataccacaaccaacaccaccagccacaattaaacca
aacccaccataaatgggagaaggctttgaagaaaaacttacaaagcttaccacaaaaactgtacttaaaata
aatacaatgtatgttatcattattctcacatggaatctaaccatgaccaatgatatgaaaaaccatcgttgt
atttcaactacaagaac--ttaatgaccaacattcgaaaatcacacccccttattaaaattattaaccactc
attcattgatctacctgccccatccaacatctcagcgtgatgaaactttggatccctgctaggagtctgcct
aatcctacaaatcctcactggccttttcctagccatacactacacatcggacacaataaccgccttctcatc
agtcacccatatctgccgcgacgtcaactacggctgaattattcgatacatacatgccaacggagcttccat
attctttatctgcctatacatgcatgtaggacgaggaatgtactacggctcctacaccttctcagaaacatg
aaatatcggaattctactactatttacagttatagccacagcttttataggatacgtcttaccatgaggcca
aatatccttctgaggagcaaccgtaattaccaacctcctatcagcaatcccatacatcggaactaacttagt
agaatgaatctgagggggcttttcagtagataaagccaccctaacacgattctttgccttccactttatcct
cccattcattatctcagccttagcagcagtacacctcctattccttcacgaaacaggatctaacaacccctc
aggaattacatccgactcagacaaaatcccattccacccgtactacacaatcaaagacatcctaggtctcct
agtattaattctaacactcatattgctcgttctattttcaccagacctgctaggagacccagacaattacat
tcctgccaaccctctaaatacccctccccatattaaacctgagtggtacttcttatttgcgtacgcaatcct
ccgatccatcccaaacaaactaggaggagtcctagccttagtactctccattctagtcctagcaatcatccc
aatcctccacacctccaaacaacgaggaataacatttcgaccactaagccagtgcttattttgatttctagt
agcagacctcctgaccttaacatgaattggtggccaacccgtagaacatccctttatcaccatcggccaact
ggcctccatcttatacttctcaattctactggtcctaatacccatttcaggcattatcgaaaaccgcctcct
taaatgaag----a----gtctttgtagtatata--a-aatactctggtcttgtaaaccaaaaaaggagaa-
taa--atc-ctccctaagact-----tcaaggaagaagca---acagccccactatcagcacccaaagctga
aattct-tttttaaactattccttgccaat-------------accaga--aaccaactctatga-ttttca
taat------tcatatattgcatatacccgtactgtgcttgcc-cagta-tgtccttacatcccctaatata
aaccaagtgaaaaatccctattactacaacccaaaa------------------------------------
------------------------------------------------------------------------
------------------------------------------------------------------------
------------------------------------------------------------------------
------------------------------------------------------------------------
------------------------------------------------------------------------
------------------------------------------------------------------------
------------------------------------------------------------------------
------------------------------------------------------------------------
------------------------------------------------------------------------
------------------------------------------------------------------------
------------------------------------------------------------------------
------------------------------------------------------------------------
------------------------------------------------------------------------
---------------ggactaatgactaa-tcagcccatgatcacacataactgtggtgtcatgcatttggt
atcttttaatttttaggggt-cgaacttgctatgactcagctatgacc--taaaggtcctgactcag-tcaa
atatattg-----------------------------------tagctgggcttattctctatgcgggg--t
ctccacacgaacggacagtcaaggtgc-tattcagtcaatggtcacaggacatatactt-aaattcctaatg
ttccacaggacacggcatgcgcgcacccacgtatacgcgtacacgt------acacgtatacacgtatacac
g--tacacgtatacacgtatacacgtatacacgtatacacgtacacacgtat-nnnnnnnnnnnnnnnnnnn
nnnnnnnnnnnnnnnnnnnnnnnnnnnnnnnnnnnnnnnnnnnnnnnnnnnnnnnnnnnnnnnnnnnnnnnn
nnnnnnnnnnnnnnnnnnnnnnncgtacacacgtatacacgtatacacgtatacacgtacacacgtacacac
gtacacgtatacac----gtacacgtatacacgtatacacatgcaaacactttgatttagtaaataactag-
----cttaatcaaa-ccccccttaccccccgttaa-------------------------ccttatttataa
taatacgtgcctatttg-------------tgccttgccaaaccccaaaaacaagactagacc----gtac-
--------------------cta-----aacataag------------------------------------
------------------------------------------------------------------------
---------------------gcctaagaa-a----------atgcttaca-agctttacc--atcccctat
cattgc-------------tagctattggtactaa-atcataactctgtt-cgcagttatctatagatacg-
--------------ctaacctgatctctaattcg--------------------tccctattgaacaatatt
ctctcacaactaacatcccacatat-----------------------------------------------
---------------------ccaaattaa------------------------------------------
------------------------------------------------------------------------
------------------------------------------------------------------------
------------------------------------------------------------------------
--------------------------------------ccctacgc----cccagttaatgtagcttaaa--
cacataaagcaaggcactgaaaatgcctagatgagtc-gcc-agactccataaacacaaaggtttggtcctg
gcctttccgttagttattaataagattacacatgcaagcctccgcatcccggtgaaaatgccctctaagtta
c-ccag-tgacctaaaggagctggtatcaagcacaca-------accgtagtagctcatgacaccttgctta
gccacacccccacgg-gatacagcagtgataaaaattaagc-tatgaatgaaagttcgactaagctatatta
aact-aagggttggtaaatttcgtgccagccaccgcggtcatacgattaacccaaactaacagacccacggc
gtaaagcgtgttacaga-gaaaa------aatatactaaagtt-aaaccttaactaggccgtaaaaagctac
agttaacataaaaa-taca--gaacgaaagtaacttt-aatatct--ccgattacacgacagctaagaccca
aactgggattagataccccactatgcttagccttaaacttagatagttaa-ttcaaacaaaactatccgcca
gagaactactagcaacagcttaaaactcaaaggacttggcggtgctttacatccctctagaggagcctgttc
tataatcgataaaccccgatatacctcaccatctcttgctaat-tcagcctatataccgccatcttcagcaa
accct--aaaaaggaagaaaagtaagcacaagtatct----agcacaaaaaagttaggtcaaggtgtagccc
atgagatgggaagcaatgggctacattttc-taaaa-ctagaata-----------cccacgaaaatcctta
tgaaa-ctgagtattaaaggaggatttagtagtaaacctgagaatagagagctc------------------
-----------agttgaatcgggccatgaagcacgcacacaccgcccgtcaccctcctcaagtga------c
aataacc--------caa---aaataacc-tattta---aattaccacacccacaagaggagacaagtcgta
acaaggtaagcatactggaaagtgtgcttggat---aacaagatgtagcttaaac-----aaagcatctggc
ttacacccagaagatttcatatta-aactgaccatcttgaagccaaagctagcccaaaca------ccca--
taaacccaattaaca------ctaga----aagtaaaacaaaacattcagtta---ctt-t-taaaagtata
ggagatagaaattt-a---acttggcgctatagagaaagtaccgcaagggaaagatg-aaagataa-aatta
aaagcaccacacagcaaagattaccccttgtaccttttgcataatgagttagctagaa-taacctaacaaag
agaact-tcagctaggtcccccgaaaccagacgagctacccatgaacaatctat-tacaggatgaactcgtc
tatgttgcaaaatagtgagaagatttgtgggtagaggtgaaaagcctaacgagcctggtgatagctggttgc
cc-agagca-gaatcttagttcaactttaaacttaccc---caaaaaccccacaatt--ctaatgtaagttt
aaaatatagtctaaaaaggtacagctttttaga-attaggatacagccttcattagagagtaagca-taa--
-----aaattaaaccatagttggcctaaaagcagccatcaattaagaaagcgttcaagctcaacaat--caa
a---acatcttaatatcaannnnnnnnnnnnnnnnnnnnn------nnnnnnnnnnnnnnnnnnnnnnaa--
-t-taatagaagcaataatgctaatatgagtaacaagaaat--atttctccctgcataagtttatatcag--
aacggata-accactgatagttaa-caacaagatatgtataacccaaccataaac--aaaatatcgagctaa
ttgttaacccaacacaggtatgcaa-------atttagggaaagattaaaagaagtaaaaggaactcggcaa
acac-aagccccgcctgtttaccaaaaacatcacctctagcattcccagtattagaggcactgcctgcccgg
tgaca--ctagttaaacggccgcggtatcctgaccgtgcaaaggtagcataatcatttgttccttaaatagg
gacttgtatgaacggccacacgagggctttactgtctcttacttccaatccgtgaaattgaccttcccgtga
agaggcgggaatgcagcaataagacgagaagaccctatggagctttaattaacc-gacccaaagagatccta
-ccaa-------------tataacc-----gacagggacaac--aaa-cctcta----tatgggcc-gacaa
tttaggttggggtgacctcggagaacaaaataacctccgaatgatt---taaatcaagact---aaccagtc
aaaagta---ttacatcacttattgatcc-aaaa---acttgatcaacggaacaagttaccctagggataac
agcgcaatcctatttcagagtccatatcgacaa-tagggtttacgacctcgatgttggatcaggacatcccg
atggtgcagcagctatcaaaggttcgtttgttcaacgattaaagtcctacgtgatctgagttcagaccggag
taatccaggtcggtttctatctattaaa-taatttctcccagtacgaaaggacaagagaaataaggcccact
tta-ctaaagcgcctttaa-cctaatagatg--atataatcttaatctagacagtttatccaat---catac
cacccgtagagctcgggtttgttagggtggcagagcccggtaactgcataaaacttaagcttttattatcag
aggttcaattcctctccttaaca--acatgttcataatcaatatcctctcactaattatccccattctcctc
gctgtagccttcctaaccctagtcgaacgaaaagttctaggctatatacaacttcgcaaaggaccaaacgtc
gtaggaccatatggcctactccaacctatcgcagacgccgtaaaactcttcactaaagaaccccttcgacct
ctcacatcctccatattcatattcatcatagcaccaatcctagccctcacactagccctaaccatgtgaatt
ccactaccaataccatacccacttatcaacataaacctaggagtactattcatactagccatatcaagtcta
gctgtttactccatcctatgatcaggatgagcctcaaattcaaaatacgccctaatcggagctctacgggcc
gtagcccagacaatctcatacgaagtcacactagctattatcctcctatcagtactactaataaacggatct
ttcacactagccacactaatcatcactcaagagtacatgtgattaattattcccgcatgacccctagctata
atatgattcatctcaacactagcagaaactaaccgagctccatttgacctaacagagggagagtcagaatta
gtatccggatttaatgtagaatatgcagcaggccccttctgccctatttttcctggcagaatatgctaacat
cattataataaatatcctcacaactattctattcttcggagcatttcacaacccctatataccagaattata
catcgtcaactttacagtaaaaactctgctcttaacaaccactttcctatgaatccgagcatcctacccacg
attccgatatgaccaactaatgcacctcttatgaaaaaatttcctacccctcactctagccctatgcatatg
acacgtatcactccctattattacagcaagcatcccacctcaaacat---aagaaatatgtctgataaaaga
gttactttgatagagtaaaacatagaggt-ttaaatcctcttatttctagaattataggaattgaacctaat
cctaagaatccaaaaatcttcgtgctaccattattacaccacattct---aaagtaaggtcagct-aaa-ta
agctatcgggcccataccccgaaaatgttggtttat--acccttcccatactaattaaacccccgattttca
ctatcattatattaaccgtcatcttagggactataattgtaataacagcctcccactgacttatggtctgaa
tcggctttgaaataaacctattagccattatccccattctcatgaaaaaatacaacccacgagccatggaag
cagccacaaaatatttcctaacacaagcaaccgcctccataatcctaataataggaattattattaacctgc
tacactcaggacaatgagccgtatcaaaagacctcaaccccatagcatctatcataataacaactgccctag
caataaaactaggactagctcctttccacttctgagtgcccgaagtcacacaaggaatttccatatcgtcag
gcttaatcttattaacatgacaaaaaattgcaccactatctatcctctaccaaatttcacccaccatcaacc
ccaacctactcctaacaatatccatcatatcagttacaattggaggttga-ggaggcctcaaccaaacacaa
ctacgaaaaatcatagcatactcttcaatcgcccacataggatgaataacagctatcataatatataacccc
acaataataatcc--------------taaacctagttatctatatcatcataacactaactacctttatat
tatttatacataactccactacaacaacatcatccttatcacaaacatgaaataaaactcccctaattacct
cacttatcctagtgctaataatatccttaggaggccttcccccgctctctggcttcataccaaaatgaataa
ttatccaagagctgactaaaaacgaaataatcatgataccaaccctactagccataacagcactactcaacc
tgtacttctacatacgactaacatacactactgcactcaccatatttccttcaaacaacagcataaaaataa
aatgacgatttgaatgcacaaaaaaaacaaccttcttgccccctctaatcgtaatatcaactatactacttc
cactcacaccaatactattcatcctggattagaagtttaggttaaat--tagaccaagagccttcaaagctc
taagtaagcccc-atagacttaacttctgcacaccaaaccactttaaggactgcaagaactta-tctcacat
caattgattgcaaatcaaacactttaa-ttaagctaagccctt---------actagattggtgggctccaa
ccccacga-aattttagttaacagctaaataccctaat-caactggcttcaatccacttctcccgccgtcta
gaaaaaaaa--
>KX857784_Prionailurus_bengalensis|PBE58/1-16989
ggcgggagaag-ccccggcagcg---tc-aagctgcttcttcgaatttgcaattcaacatgac-at--tcac
cgcaggac-------ttggtaaaaagagggct--taaacctctgtctttagatttacagtctaatgc-ttac
tcagccattt----------------tacctatgttcataaaccgctgattattttcaactaatcataaaga
tattggcactctttatcttttatttggtgcctgggccggtatggtagggactgctctcagtctcctaatccg
ggctgaactaggccaacctggcacactattaggggatgaccaaatttataacgtaatcgttactgctcatgc
ttttgtaatgattttctttatagtgatacccattataattggaggattcggaaactgattggtcccattaat
aattggagcacccgatatggcgttcccccgaatgaataatatgagcttctgactccttcctccatccttttt
actcctgcttgcttcatc--------------------------------------tatggtagaagccgga
gcaggaactgggtgaacagtatatccgcccctagccggcaacctggcccacgcaggagcatccgtagattta
actattttctcacttcatctggcaggtgtttcttcaatcttaggtgctattaactttattactactattatt
aatataaaaccccctgccatgtcccaataccaaacacccctatttgtttggtcagtcctaattactgctgtt
ctattacttctatcactcccagttttagcagcaggaattaccatgctactaacagatcgaaacctaaatacc
acattctttgatcctgccggaggaggagatcccatcttgtaccaacacttattctgattctttggtcaccca
gaagtttacattttaattctacctggttttggaataatttcacatattgttacctactactcaggtaaaaaa
gaaccctttggctacatgggaatagtttgagccataatatcaattggctttctgggctttattgtatgagcc
catcacatgtttactgtaggaatggacgtggacacacgagcatactttacatcagccactataatcatcgcc
attcctactggggtaaaagtattcagctgactggctactcttcacggaggtaatatcaaatggtcccccgct
atattatgagccttaggctttattttcctatttaccgtagggggcttaacgggaattgtactagcaaactcc
tcattagatatcgttcttcacgatacatattatgtagtagcccacttccactatgtcttgtcaataggagca
gtattcgctattataggaggctttgttcactgatttcccctattctcaggatatactctcgacaatacttgg
gcaaaaattcatttcacaattatgttcg----taggtgtcaacataacattcttccctcaacactttttagg
cctatctggaatgccacgacgttactctgactacccagatgcatatacaacttgaaatacgatctcctcaat
gggctctttcatctcactaacggcagttatattaatagtcttcatagtgtgagaagctttcgcgtctaaacg
agaagtggccatagtagaattaaccacaactaatcttgagtgattacacggatgtccccctccataccacac
atttgaagaaccaacttatgtattattaaa---ataagaaaggaaggaatcgaaccctct-ttaactggttt
caagccaataccataaccactatgtctttctcaatca--agaagtattagt-aaaacaattacataactttg
tcgaagttaaattataggcttgaattctatatacttct-atggcataccccttccaactaggttttcaagat
gctacatctcctattatggaggagctcttacatttccacgaccacacattaataattgtattcctaattagc
tccttagtcctttacattatctcattgatattaacaactaaactcacacacacaagcacaatagatgcccaa
gaagtagaaaccatctggactattttacctgccattatccttattcttattgccctgccctccttacgaatt
ctttatataatagacgaaattaataacccctccctcacagtaaaaaccataggacaccaatggtactgaagc
tatgagtataccgattatgaagacttgaactttgactcttacataatccctactcaagaactaaaacccgga
gaactccggctgctagaagtcgacaatcgagtagttctgccaatagaaataactattcgtatgctaatttca
tcagaagacgtactacactcatgagccgtcccatccttaggtctaaaaaccgatgctatcccgggccgacta
aaccaaacaaccctaataggaacacgacctggcttatattatggtcaatgctcagagatctgcggctcaaac
catagcttcatgcccattgtccttgaactagtcccactgacatactttgaaaaatgatctgcatctatactt
taaa--------------------------------------------------------------------
-ttcattaagaagctaagtcaagcgttaaccttttaagttaaagactgggagtttag-atctctccttaatg
acatgccacagctagacacatcaacctgatttatcactattatatcaataattataacactatttattgtan
tccaactaaaaatttcaaagtactcatatccatcaaatccagaacttaaatctacagctacactaaaacagc
ttaacccctgagaaaaaaaatgaacgaaaatctattcgcctctttcactaccccaacaataataggattacc
tattgttatcttaattattatatttccaagtattctatttccttcacccaatcgactaattaataaccgcct
agtctcactgcaacaatgactggtgcaactaacatcaaaacaaatactggccatccataatcacaaaggaca
aacctgagccctaatactaatatcccttatcttatttattgggtcaacaaatttactaggcttactgcccca
ctcattcaccccaactacccagttgtcaataaatttaggaatagccatcccactatgggctggcactgtaat
tactgggtttcgccacaaaactaaagcatctctggcccatttcttaccgcaaggaacacctattcccttaat
ccctatgcttgtaatcatcgaaactattagtctctttatccaacctatagccttggccgtacgacttacagc
caacatcaccgcaggccacttactaatacacttaattggaggagccgctctagccctagcaaacatcagcac
ctctattgctttaattactttta---ctatccttatcttactgacgatccttgaatttgccgtagccctaat
ccaagcctacgtttttaccttactagtaagcctctatctacacgataacacttaatgacccaccaaacccac
gcataccatatagtcaaccccagtccatggccacttacaggggctctctcagccctcttaataacctcaggc
ctagctatctgattccactacaactcaacactactactagccctcggaataactaccaacctattaactata
tatcagtgatgacgagacatcatccgagaaagcacattccaaggccatcatactcccatcgttcaaaaaggt
cttcgatatggaataatcctttttattgtctcagaagtattctttttcgcaggcttcttctgggccttttac
cactcaagcctagccccaacccctgagttaggaggatgctgaccaccaacaggcatcactcctttaaatcct
ctggaagttccactactcaatacctccgtacttctagcctccggagtatcaattacctgagcccaccacagt
ttaatggaaggaaaccgaaaacacatacttcaggcattatttattacaatctctctaggagtttattttaca
ctcctacaagcctccgaatattatgaaacatcatttactatttcagacggagtctatgggtccaccttcttc
atagccacaggattccacggactacatgtaattatcggctctactttcctaattgtatgcttcttacgccaa
ctaaaatatcactttacatccaatcatcatttcggatttgaagctgctgcttgatattgacatttcgtagac
gtagtttgactattcctatacgtttccatttattgatgaggatcttattcctttagtat---taacaagtac
agttgacttccaatcaaccagtttcggtgt--aacccgaaaaggaat--aataaacgtaatactcgccttac
tcaccaatacactcctatccacactacttgtacttatcgcattctgattaccccaattaaatatctatgcag
aaaaagcaagtccctacgaatgcggatttgaccctataggatctgcccgcttacccttttccataaaattct
tcttagtagccattacttttttgttgttcgacctagaaatcgcactattactccccctcccatgagcctcac
aaacgagcaagctgtcaactatactcaccatagcccttctactaatctcattactagccgcaagcctagcct
acgaatgaacccaa----------------------------------------------------------
--------------------aaaggactagaatgaactgaata---tgataattagtttaaact--aaaaca
aatgatttcgactcattagattatagctta-cct-------------------ataattatc-aa-atgtcc
atagtctacattaacatcttcctggctttcactgtatcacttatggggttactaatatatcgatcccaccta
atgtcttctcttctatgtctagaaggtatagtattatctttattcatcataataaccgtagcagtcctaaac
aatcacttcacattagccaacataactcccattatcctattggtatttgcagcttgcgaagcagcactaggc
ctgtctctactag----------taatagtatcaaacacatacggcactgactacgtacaaaacttaaacct
cctacaatgctaaaaatcattattcctactgccatactcataccaataacatgactatcaaagcccaatata
atctgaatcaactcaactacctacagcctattaattagtcttatcagtctctcctacctaaaccaattgggt
gataatagcctaaatttttcactgctatttttctcagactcactctccgcacctttactagtgctaacaaca
tgactcctaccactaatactaatggctagccagtcacatctatcaaaagaaaacttaactcgaaaaaaacta
tacattacaatacttattctcctacaactccttctgatcataacatttaccgccacagaactaattatattc
tacattctatttgaagctacgctaatcccgaccctaattattattacccgatgaggcaaccagacagaacga
ctaaatgccggcctatactttttattttataccttggtaggctcactaccccttctagtcgcactattatat
atccaaaacacaatagggactttaaatttcctaatcatccaatactgagccaaacctatctcaaccacctgg
tctaacattttcctctgactagcatgcatgatagcatttatagtaaaaatacctctatacggacttcacctc
tgattaccaaaagcgcatgtcgaagcccctatcgccggctcaatagtccttgctgctgtactattaaaacta
gggggatacggaataatgcgcatcacggtcctactcaatcccgcaacaaaccaaatagcataccctttcatg
atactatccctatgaggaatagttataacaagttctatttgcttgcgccaaactgatctaaaatccctaatt
gcatactcatccgtaagccacatagctctagtaattgtagcagtactaattcaaacaccctgaagctatata
ggagctacagccctaataatcgctcacggactaacttcatccatactattctgccttgcaaactcaaactat
gaacgagtacatagccgaacaataatcctagcacgaggcctacaaactattcttcctttaatggctgcctga
tgactgctagccagcctcgcaaacctagccctgccacccacaattaacctaatcggagaattattcgtagtg
atagcctccttctcatgatcaaatatgactattattctaataggtacaaatattattattacagccctatac
tccctctatatactcattacaacccaacgagggaaatatacacatcacatcaaaaatattaacccatcattc
acacgagaaaacgctctaataacccttcatatactcccccttcttcttctatcacttaatcccaaaattgta
ctaggtcctatttactgtaaatatagtttaac---aaa----------------------------------
------------------------------------------------------------------------
------------------------------------aacattagattgtgaatctaataacagaagtgcaa-
atcttcttatttaccgaaa-----------------------------------------------------
------------------------------------------------------aag---aacgcaagaact
gctaactc-atgcctccacgtataaaaacgtggctttttc-aacttttataggatagaagtaatccattggt
cttaggaaccaaaaa-attggtgcaactccaaataaaagtaataaacctattcacttcacttattttaactg
caatattcattctacttctacctattattatatccaacacccgactatataaaaacaacctatatccccact
atgtaaagactacaatctcttacgccttcaccatcagcataatcccagctataatatttatctcctcaggac
aagaagcagttatctcaaactgacactgactatcaatccaaacccttaagttatctctgagctttaaaatag
actacttctcaatcatcttcatccccgtagcacttttcgttacatgatcaatcatagaattttcaatatgat
atatacactcagacccatatatcaaccgattctttaaatatctcctcatatttttaatcaccataataatct
tagtaaccgctaacaacctatttcaactatttatcggctgagagggagtgggaattatatctttcctactca
ttggatgatgatatggtcgaacagacgcaaacaccgctgctctacaggcaatcctctacaaccgcattggag
atgtaggcttcatcataaccatagcatgattccttactaactcaaacgcatgggacttccaacaaatcttta
tcacccagcacgaaaacttaaatattccactactaggactcctattagcagccacaggcaaatccgcccaat
tcggcctacatccatggctaccatcagccatagaaggccctactcctgtttccgccctacttcactcaagca
caatagttgtagccggagtcttcttactaatccgttttcatccgctcatagaacaaaacaaaaccatacaaa
ccctcaccttatgcctaggagctatcacaaccctgtttacagctatctgtgctctcacacaaaacgacatta
aaaaaattgttgccttttcaacctcaagccaactaggcctaataatcgtaaccatcggaattaaccaaccct
acctcgcattcctacatatttgtacacacgcattctttaaagccatattattcatatgctcaggatcaatta
tccacagtctgaacgacgagcaagatattcgaaaaataggcggactatataaaccgatacctttcaccacta
cctccctaattatcggaagtctcgcattaacaggtatgccctttctaacaggcttttactccaaagacctaa
tcatcgagacagccaatacgtcgtataccaacgcctgagccctactaattactctcattgccacatccctta
cagctgcctatagcactcgaattatattttttgtacttctagaacaaccacgattcaacaccctgaacctaa
tcaatgaaaataatacctacctcatcaattccattaaacgtctcttaattggaagcatctttgcaggatatc
taatctcttataatatccccccaacaactatcccacaaataactataccccactacctaaaactaactgccc
ttgccgtgactatcacaggctttatcctggcattagaacttaacctcgcggccaaaaacttaaaattcatat
atccctcaaacctttttaagttctccaaccttctagggtattttccaatcgtaatacaccgcctcccatcaa
aaatgagcctaaccatgagccaaaaatctgcatcgatactattagacataatttgactagaaaatgtattac
caaaatccatctcctacttccaaataaaaatatcaactactgtatctaatcagaaaggactagtcaaactct
acttcttatctttcataatcaccctaacccttagcctaatcct--------acttaattcccacgagtgact
tccataattaccaatacaccaataagcaaagaccaaccagtgacaaccactaaccaagttccatagctatat
aacgctgcaattcctatggcctcctcactaaaaaaccctgaa---tcacccgtatcataaattactcaatca
cccgcaccattaaacttaaatacaacctccacc------tc---atcttctttcaaaatataacaagcagtc
aataactctgccaacacccctgtaataaacatccccaacacagccttattagacgtccacgcctcaggataa
ggttcagtagccatagctgtagtatatccaaacactacaagcatgccccc---taaataaattaaaaaaacc
attaaacccaaaaatgatcctccaaaatttaacacaataccacaaccaataccaccagccacaattaaacca
aacccaccataaataggagaaggctttgaagaaaaacctacaaagctcaccacaaaaatcgtacttaaaata
aatacaatgtatgttatcattattctcacatggaatttaaccatgaccaatgatatgaaaaaccatcgttgt
atttcaactataagaac--ttaatgaccaacattcgaaaatcacacccccttatcaaaatcatcaaccactc
attcatcgatctacctgccccatccaacatctcagcatgatggaacttcggctccctactaggagtatgcct
aattctacaaatcctcaccggccttttcctagccatacactacacatcagatacaacaaccgccttctcatc
agtcactcacatctgtcgtgacgttaactacggctgaatcatccgatacatacacgccaacggagcctccat
attttttatctgtctatacatgcacgtaggtcgaggaatatattatggctcctacaccttctcagagacatg
aaacattggaatcatgctgctattcgcagtcatagccacagctttcatgggttacgtactgccatgaggcca
aatatccttctgaggggcaaccgtaatcaccaacctcttatcagcaatcccatacattggaaccaatttagt
agaatggatctgaggaggcttctcagtagacaaagccaccctaacacgattcttcgctttccatttcattct
cccattcattatttcagccttagcagcagtacacctcctatttctccatgaaacgggatccaataacccctc
aggaatcacatccgactcagataaaatcccattccacccatactatacaatcaaggacatcttaggccttct
agtactaatcttaacacttatactactcgttctattctcaccagacttgctaggagatccagataactacat
ccccgctaatcctttaaacacccctcctcatatcaaacccgaatgatatttcctattcgcatacgcaattct
ccgatctatccctaacaaactaggaggagtcctagccctagtactctccatcctaattctagcaatcattcc
aatcctccacacctccaaacaacgtggaataatatttcgacctctaagccaatgcctattctgactcctagt
agcagacctcctaaccctaacatgaattggcggccaacccgtagaataccccttcatcaccatcggtcaact
agcctccatcttatacttttcaacccttctagtcctaatacccatttcaggcattattgaaaaccgtctcct
caaatgaag----a----gtctttgtagtatat---a-aataccttggtcttgtaaaccaaaaaaggagaa-
tacacacc-ctccctaagact-----tcaaggaagaagca---acagccccactatcagcacccaaagctga
aattct-ttcttaaactattccttgctaat-------------accaga--aaccaaccccacaa-ctttca
taat------tcatatattgcatatacccgtactgtgcttgcc-cagta-tgtccttacttcccacaaaaca
aaccaagtaaaaactccctatcaccacaactcaaaacttataatgtaaaattaacctattgactaccaacac
atccgcgaacaacaccatgtacccatattacatacaccatac-tatgtatatcgtgcattaactgctag-tc
cccatgaata--------------------------------------------------------------
------------------------------------------------------------------------
-------------ttaagcaggtactataannnnnnnnnnnnncatacaccatac-tatgtatatcgtgcn-
tta-ntcgcta-gtccccatgaatattaagcngnnnnn------------nnnnntcatatatattacatac
accatac-----------------------------------------------------------------
----------------------tatgtatatcgt-gcattaactgcta---gtccccatgaatattaag---
--------------------------caggtactat--aatctatatatattac-ataagacat-atagtgc
ttggtcgtgcnnnnnnnnnnnnnnn------------nnnnnnnntct-------tatggacctcaact-at
cc---aaaagagcttaatcaactagcctcgagaaaccagcaatccttgctcaaacgtgtacctcttctcgct
ccgggcccatt---------------------tcaacgtgggggtttcta-aaac-ggaactatacctggca
tctggttcttacttcagggccatgaa----------------------------------------------
-----------------------------------------attcttgaatccaatccttcatttctctcaa
ataggacatctcgnnngactaatgactaa-tcagcccatgatcacacataactgtggtgtcatgcatttggt
atcttttaattttagggggt-cgaacttgctatgactcagctatgacc--taaaggtcctgactcag-tcaa
atatattg-----------------------------------tagctgggcttattctctatgcgggg--t
ctccacacgtacaaacagtcaaggtgc-tattcagtcaatggtcacaggacatatacct-aaattcctaatg
ttccacaggacacggcatgcgcgcacccacgtatacgcgtacacgtat----acacgtatacacgtatacac
gtatacacgtatacacgtatacacgtatacacgtatacacgtatacacgtatacacgtatacacgtatacac
gtatacacgtatacacgtatacacgtatacacgtatacacgtatacacgtatacacgtatacacgcatacac
gtatacacgtatacacgtatacacgtatacacgtatacacgtatacacgtatacacgtacacacgtacacac
gtacacacgtacacacgtacacacgtacacacgtacacacacgcaaacactttgatttagtaaataactag-
----cttaaccaaa-ccccccttaccccccgttaa-------------------------ccttatttataa
taatacgtgtctattta-------------tgtcttgccaaaccccaaaaacaagactagacc----gtac-
--------------------cta-----agcataag------------------------------------
------------------------------------------------------------------------
---------------------gcctgaaaa-a----------acgcttata-agctttacc-aatcccctgt
cactac-------------tagctattaatactaa-atcataactctgtt-cgcagttatctatagatacg-
--------------ccaacctgatctctaactca--------------------cccctattgaac------
-----------aacatcttacatac-----------------------------------------------
---------------------ccaaattaa------------------------------------------
------------------------------------------------------------------------
------------------------------------------------------------------------
------------------------------------------------------------------------
--------------------------------------ctccacgt----cccagttaatgtagcttaaa--
catataaagcaaggcactgaaaatgcctagatgagtc-gcc-agactccataaacacaaaggtttggtcctg
gcctttccattagttattaataggattacacatgcaagcctccgcatcccggtgaaaatgccctctgagtca
c-ctag-tgacctaaaggagctggtatcaagcacaca-------accacagtagctcatgacaccttgctca
gccacacccccacgg-gatacagcagtgataaaaattaagc-catgaatgaaagttcgactaagctatatta
aac--aagggttggtaaatttcgtgccagccaccgcggtcatacgattaacccaaactaatagacccacggc
gtaaagtgtgttataga-g-aaa------aatatactaaagtt-aaactttaactaggccgtaaaaagctac
agttaacataaaaa-taca--gcacgaaagtaacttt-aatatct--ccgattacacgatagctaagaccca
aactgggattagataccccactatgcttagccctaaacttagatagttaa-ttttaacaaaactatccgcca
gagaactactagcaacagcttaaaactcaaaggacttggcggtgctttacatccctctagaggagcctgttc
tataatcgataaaccccgatatacctcaccatctcttgctaat-tcagcctatataccgccatcttcagcaa
accct--aaaaaggaaaaaaagtaagcacaagtatctt---aacacaaaaaagttaggtcaaggtgtagccc
atgagatgggaagcaatgggctacattttc-taaaa-ctagaaca-----------cccacgaaaatcctta
tgaaa-ctaagtattaaaggaggatttagtagtaaatttgagaatagagagctc------------------
-----------aattgaatcgggccatgaagcacgcacacaccgcccgtcaccctcctcaagtga------t
aatctcc--------aaa-----aaaacc-tattta---aaccactatacccacaagaggagacaagtcgta
acaaggtaagcatactggaaagtgtgcttggat----acaagatgtagcttaaac-----aaagcatctggc
ttacacccagaagatttcatatta-aactgaccatcttg-agccaaaactagcccaaaca------ccca--
taaacacaactaaca------ctaga----aaataaaacaaaacatttagtta---tcc-t-taaaagtata
ggagatagaaattt-a---acttggcgctatagagaaagtaccgcaagggaaagatg-aaagataa-aatta
aaagcaccatacagcaaagattaccccttgtaccttttgcataatgaattagctagaa-taacctaacaaag
agaact-tcagctaggtctcccgaaaccagacgagctacccacgaacaatctgc-cacaggatgaactcgtc
tatgttgcaaaatagtgagaagatttgtgggtagaggtgaaaagcctaacgagcctggtgatagctggttgc
cc-agaaca-gaatcttagttcaactttaaacttacct---caaaaaccctagaatt--ctaatgtaagttt
aaaatataatctaaaaaggtacagctttttaga-attaggatacagcctttattagagagtaagca-caa--
-----gta-caaatcatagttggcctaaaagcagccatcaattaagaaagcgttcaagctcaacaat--aaa
a---acaccttaatatcaaaaatatgcaaccaactcctaa------cccaaaactgggctaatctatcta--
-a-taatagaagcaacaatgctaatatgagtaacaagaaat--atttctccctgcataagcttatatcag--
aacggata-accactgatagttaa-caacaagatatatacaacccaaccataaac--aaaatatcgaactaa
ttgttaacccaacacaggcatgcaa-------a-ttagggaaagattaaaagaagtaaaaggaactcggcaa
acac-aagccccgcctgtttaccaaaaacatcacctctagcatttccagtattagaggcactgcctgcccgg
tgaca--ctagttaaacggccgcggtatcctgaccgtgcaaaggtagcataatcatttgttccctaaatagg
gacttgtatgaatggccacacgagggctttactgtctcttacttccaatccgtgaaattgaccttcccgtga
agaggcgggaatacaacaataagacgagaagaccctatggagctttaattaatc-gactcaaagagactcca
-ctaa--------------ctaacc-----gacaggaacaac--aaa-cctcta----catgagcc-gacaa
tttaggttggggtgacctcggagaacaaaacaacctccgagtgatt---taaatctagact---aaccagtc
aaaagta---ttacatcacttattgatcc-aaaa---acttgatcaacggaacaagttaccctagggataac
agcgcaatcctatttcagagtccatatcgacaa-tagggtttacgacctcgatgttggatcaggacatcccg
atggtgcagcagctatcaaaggttcgtttgttcaacgattaaagtcctacgtgatctgagttcagaccggag
taatccaggtcggtttctatctattaaa-taacttctcccagtacgaaaggacaagagaagtaaggcccact
tta-ccaaagcgccttcaa-ccaaatagatg--atataatcttaatctagacagtttgtccaat---cacat
tacccg-agagctcgggtttgttagggtggcagagcccggtaattgcataaaacttaagcttttattatcag
aggttcaactcctctccttaaca--acatgtttataatcaacatcctctcactaatcatccccattcttctc
gccgtagccttcctaaccctagttgaacgaaaagtactaggctacatacaactccgtaaaggaccaaatatc
gtgggaccatatggcctactccaacccatcgcagacgccgtaaaactcttcaccaaagaacccctccgaccc
cttacatcctccatatttatattcatcatagcaccaatcctagctctcacactagccttaaccatatgaatc
cccctacccataccatacccgctcattaacatgaacctaggagtattgttcatactagctatatcaagccta
gctgtttattccatcctatgatcaggatgagcctcaaattcaaaatacgccctaatcggagccctacgagcc
gtagcccaaacaatctcatacgaagtcacactagccatcatcctcctatcagtactactaataaatggatcc
ttcacactagccacactaatcatcacccaagagtatatatgactaatcatccctgcatgacccctggccatg
atatgatttatctcaaccctagcagaaaccaaccgagccccgtttgacctaaccgaaggagaatcagaactg
gtctccggattcaatgtagaatatgcagcaggccccttc-gccctatttttcctggcggaatatgctaatat
catcataataaatattctcacaacaatcctattcttcggagcatttcacaacccttatataccagaactata
tgccgtcaactttacagtaaagaccctactcctaacaaccactttcctatgaatccgagcatcctacccacg
attccggtatgaccaactaatacacctcctatgaaaaaattttctgccccttaccctagccctatgtatgtg
acacgtatcactacccattatcacagcaagcattccgccccaaacat---aagaaatatgtctgacaaaaga
gttactttgatagagtaaaacatagaggt-ttaaaccctcttatttctagaattataggaatcgaacctaat
cctaagaatccaaaaatcttcgtgctaccatatttacaccatattct---aaagtaaggtcagct-aaa-ta
agctatcgggcccataccccgaaaatgttggtttat--atccttcccatactaatcaaaccctctattttta
ttatcattatatcaaccgttatctcaggaactataattgtaataacaacctcccactgacttatagtctgaa
tcggctttgaaataaacctactagccatcatccccatcctcataaaaaaatataacccacgagccatagaag
cagccacaaaatatttcctaacacaagcaactgcctccataatcctaatgataggaattatcatcaatctac
tatactcaggacaatgaaccgtatcaaaagacctcaaccccatagcatccattataataacaatcgccctag
caataaaactaggactagccccatttcacttctgagtacctgaagtcacacaaggaatttctatatcatcag
gcttaatcctactaacatgacaaaaaatcgcaccactatctatcctctaccaaatctcacctaccattaacc
ccaacctacttctaacaatatctatcatgtcggtcataatcggaggctga-ggaggcctcaaccaaacacaa
ctacgaaaaatcatagcatactcctcaatcgcccatataggctgaataacagctatcataacatatagccct
acaatgataatcc--------------taaacctagctatctatatcattataacactaaccacctttatat
tatttatatacaactccaccacaacaacatcatccctatcacaaacatgaaacaaaactcccttgatcactt
cactcattctagtattaataatatccctaggcggccttcctccactctctggattcattccaaaatgaataa
tcatccaagaattaaccaaaaacgaaataatcataataccaacattactagccataacagcactactcaact
tatacttttacatacgactaacatacactaccgcactaaccatattcccctcaaacaatagcataaaaataa
aatgacgatttgaatgtacaaaaaaaataaccttcttacccaccctaatcgtaatatcaaccataatacttc
cacttacaccaatattatccattctggattagaagtttaggttaagc--cagaccgagagccttcaaagctc
taagcaagcctc-acagacttaacttctgcacat-aaattactctaaggactgcaagaattta-tctcacat
caattgattgcaaatcaaacactttaa-ttaagctaagtcctc---------actagattggtgggctccaa
ccccacga-aattttagttaacagctaaataccctaat-caactggcttcaatccacttctcccgccgtcta
gaaaaaaaa--
>KT288227_Pardofelis_marmorata|PMA10/1-17093
ggcgggagaag-ccccggcagcg---tc-aagctgcttctttgaatttgcaattcaacatgac-at--tcac
cacaggac-------ttggtaaaaagaggact--tgaacctctgtatttagatttacagtctaatgc-ttac
tcagccattt----------------tacctatgttcataaaccgctgattattttcaactaatcacaaaga
tatcggcaccctttaccttttatttggtgcttgagccggtatggtagggactgctcttagtctcctaatccg
agccgagctaggccaacctggtacactactaggagatgaccaaatctacaatgttatcgttactgctcatgc
ctttgtaataatcttttttatagtaatgcctattannattggagggttcgggaactgactggtcccattaat
gattggggctcctgatatagcattccctcgaataaataatatgagcttctgacttcttcccccatccttcct
acttctacttgcttcatc--------------------------------------tatggtagaagctgga
gcggggaccggatgaacagtatacccgcccctagccggtaacctggctcatgcaggagcatccgtagattta
actattttctcacttcacctggcaggtgtttcttcaatcttaggtgctattaactttattactaccattatt
aatataaaacctcctgccatatctcagtatcaaacacctctgtttgtgtggtcggttttaattactgcagtc
ctgttacttctatcacttccagtattagcagcaggaatcaccatgttactaacagatcgaaatctaaatact
acattctttgatcctgctggaggaggagatcctatcttatatcaacacttattttggtttttcggtcaccca
gaggtctacatcttaattctacctggtttcggaataatctcacacattgttacctactattcaggtaaaaaa
gaaccctttggctacataggaatagtttgggccataatatcaatcggctttttaggcttcatcgtatgggcc
catcacatgtttactgtaggaatagatgtggatacacgagcatactttacatcagccaccatgatcattgcc
attcctactggggtaaaggtatttagttgattggctacccttcacggaggcaatatcaaatggtcccctgcc
atactatgggctctgggttttattttcctgttcactgtaggaggcttgacgggaatcgtactagcaaactcc
tcattagacatcgttcttcacgacacgtattatgtagtagctcatttccactatgtcttgtcaataggagca
gtgttcgctattatagggggcttcgtccattgattccccctgttctcaggatatactcttgataatacttgg
gcaaaaattcacttcacgatcatgttcgnnnntaggtgttaacataacgttcttcccccaacatttcctggg
tctatccggaatgccacgacgttattctgactatccagatgcatatacaacttgaaacacaatttcctcaat
aggctctttcatttcgctaacggcagtcatattaatagtcttcatagtatgagaggctttcgcatctaagcg
agaagtagccacagtagaactaaccacaactaatcttgaatgactacatggatgtcctcctccgtaccatac
gttcgaggagccagcttatgtactgttaaa---ataagaaaggaaggaatcgaaccctct-ttaactggttt
caagccaatgccataaccactatgtctttctcaatta--agaagtattagt-aaaacaattatataacttcg
tcaaagttaagttataggcttgaatcctatatacttct-atggcatatccctttcaactaggcttccaagat
gctacatcccctatcatagaagagctcttacacttccacgaccacacattaatgattgtgttcctaatcagc
tcactagttctctatattattacacttatactaacaaccaagcttacacatacaagcaccatagatgcccaa
gaagtagaaactatctggactatcttgcccgccattatcttaattctcatcgccctgccctccctgcgaatt
ctttatataatggatgaaatcaataatccctctctcacggtaaaaaccataggacatcagtgatattgaagt
tatgaatacaccgactatgaagacttgaattttgattcttacataatccctacccaagaactaaaaccagga
gagcttcgactactagaagtcgacaaccgagtagttctaccaatagaaataactatccgtatattaatttca
tcagaagatgtgctacactcatgagctgttccgtccttaggcctaaaaaccgacgctattccaggtcgacta
aaccaaacgaccctaatgggcacacgacctggattatattatggtcagtgctcagaaatctgtggctcaaac
cacagctttatgcccatcgtcctcgaattagtcccactgacatactttgaaaaatgatccgcatctatactg
taaa--------------------------------------------------------------------
-ttcattgagaagctaagtaaagcgttaaccttttaagttaaagactgggagcttag-acctctcctcaatg
acatgccacagctagacacatcaacctgatttattactattatatcaataattataacactatttannnnnn
nnnnnnnnnnnnnnnnnnnnnacctgtatccgtcaagtcctgaacctaagtccacaactacattaaaacaac
ttaatccctgagaaaaaaaatgaacgaaaatctattcacctctttcactaccccaacaataataggactacc
tatcgttattttaattattatattcccaagtattctattcccatcacccaatcgactaattaataaccgcct
aatctcactacaacaatgactagtacgattaacatcaaagcaaatactagctatccacaataacaaaggaca
gacctgagctctaatactgatgtccctcattttatttattgggtcaacaaatctactaggcctattgcccca
ctcatttacccctaccacccaattatcaataaacttaggaatggctatcccactatgagctggcactgtagt
taccggattccgccataaaactaaagcatccctagcccactttttaccacaaggaacacctatgcccttgat
ccctatgcttgtaatcatcgaaactattagcctctttatccaacccgtagctttagcagtacgactcacagc
taacatcactgcgggtcacttattaatannnnnnnnnnnnnnnnnnnnnnnngctttaacaaatattagcac
ctctgtcgctttaattactttca---tcatccttgttttactaacagtccttgaatttgctgtagccctaat
tcaagcctacgtcttcaccctactagtaagcctgtacctacatgataatacctaatgacccatcaaacccat
gcataccacatagtcaaccctagcccatggccacttacaggagccctttcagcccttttaataacctcgggc
ctagctatatgattccactataactcaatactactgctaacccttggaataaccactaatcttctaactata
taccagtggtgacgagatatcattcgagaaagcacattccaaggccatcatacacctatcgtccaaaaaggt
cttcgatatggaataatcctctttatcgtctcagaagtgttctttttcgcaggtttcttctgggccttttac
cattcaagcctagccccaacccctgaactaggagggtgctgaccaccaacaggcattattcccctcaacccc
ttggaggtcccactacttaatacttctgtactcttggcctctggagtatcaatcacctgagcccaccatagc
ttaatggaagggaaccgaaaacacatgctccaagcactatttattacaatctctttagggatctacttcacg
ctcctccaagcctccgaatactatgagacatcatttacaatctcggacggagtctatggatctactttcttt
atagccacaggattccatggattacatgtaattattggctccactttcttaattgtatgctttctgcgccaa
ctaaagtaccacttcacatcaaatcatcacttcgggtttgaagctgccgcttgatattgacatttcgtagac
gtagtttgactattcctatacgtttctatttattgatgaggatcctattcctttagtat---taacaagtac
agttgacttccaatcaaccagtttcggtat--aatccgaaaaggaat--aataaatgtaatactcaccctac
tcaccaatacacttctatccacgctacttgtgctcattgcattctgactaccccaactaaatatttatgcag
aaaaagtaagcccctatgagtgtggattcgaccctatgggatctgctcgcctacccttttccataaaattct
ttttagtggccattacattcttactattcgacctagagattgcactactacttccccttccttgagcctcgc
aaacgagcaagctatcaaccatgctcactatagcccttttactaatctcactattagccgcaagcctagcct
acgaatgaacccaa----------------------------------------------------------
--------------------aaaggactagaatgaactgaata---tgataattagtttaaacc--aaaaca
aatgatttcgactcattagattatagcttatcct-------------------ataattatc-aa-atgtcc
atagtctacattaatatctttctggccttcaccatgtcacttataggattattaatatatcgatcccaccta
atatcttctctcctatgtctagaaggcataatactatctttatttattataataaccgtagcaatcctaaac
aaccactttacactagctagcataactcctatcatcctattagtatttgcggcctgcgaggcagcgctgggc
ttgtccctactag----------taatagtatcaaacacatatggtactgattacgtacaaaacctaaacct
tctacaatgctaaaaattattatccccactgccatactcataccaataacatgactatcaaaacctaatata
atctgaatcaactcaacaacttacagcctactaatttgccttattagcctcccctatctaaaccaaccaggt
gacaacagcttaaacttttcatcgctatttttctcagactcactctctgcacccctactagtactaacaaca
tgacttctaccattaatactcatagccagccagtcacacctatcaaaagaaacttcaatccgaaaaaaacta
tatattacaatactaatcctcctgcagcttctcctaatcataacatttaccgccacagaactaattatattt
tacattctatttgaagccacactgatccctactttaattatcatcactcgatgaggcaaccagacagaacga
ctaaatgccggcctatattttttattttacactctagtaggctcactaccccttttagtcgcactattatat
atccaaaatacaannnngactttaagtttcctaattatccaatactgagctaaacctatctcaactacctga
tctaacatcttcctctgattagcatgcatgatagcattcatagtaaaaatgcccctatatggacttcacctc
tgactaccaaaagcacatgttgaagctcccattgctggttcaatagtacttgctgccgtactattaaaacta
ggaggatacggaataatgcgcatcacaattctactaaaccccgcaacaaaccaaatagcatatcccttcata
atactatccctatgaggaatagttataacaagttctatttgcttacgtcaaacagacctaaaatccctaatc
gcgtactcatctgtaagccacatggccctagtaattgtagcagtactgatccaaacaccctgaagctatata
ggagctacagccctaataatcgcccacggactaacttcgtccatattattctgtcttgcaaactcaaactat
gaacgagtacatagccgaacaataattctagcacgaggcctacaaactatcctccccctaatagctgcctga
tgactactagctagcctcgcaaacctagccctacctcccacaattaacctagtcggagaactatttgtagta
atagcctccttctcatgatccaacataactatcgtccttataggtacaaacattatcatcacagccctatac
tccctctacatactcatcacaactcaacgaggcannnnnncacaccacattaaaaatattaacccatcattc
acacgagaaaatactctaatgacccttcacctgctccctcttcttctcctatcacttaaccccaaaattgta
ctaggtcccatctactgtaaatatagtttaac---aaa----------------------------------
------------------------------------------------------------------------
------------------------------------aacattagattgtgaatctaataacggaagtgcaa-
accttcttatttaccggaa-----------------------------------------------------
------------------------------------------------------aag---tatgcaagaact
gctaattc-atgcccccatgtatgaaaacatggctttttc-aacttttataggatagaagtgatccattggt
cttaggaaccaaaaa-attggtgcaactccaaataaaagtaataaatctattcacctcattcatactaaccg
caatattcatnnnnnnnnnacccatcattatatccaacactcagttatataaaaacagtctgtatccccatt
atgtaaaaactacaatctcttatgctttcaccatcagcatgatcccaactataatatttatctcttcaggac
aggaagcaattgtctcaaactgacactgactatcaatccaaacccttaaactatcactaagctttaaaatag
actacttctcaatcatcttcatccccgtagcactctttgtcacatgatcaatcatagaattctcaatatgat
atatacactcagacccacacatcaatcgattctttaaatatcttctcatattcttaatcaccataataatcc
tagtaaccgctaacaacctatttcaactatttatcggctgggagggagtaggaatcatgtccttcctgctca
ttggatgatggtacggccgaacagacgcaaatactgctgccctacaagcaattctctacaatcgtattgggg
acgtaggctttatcatagccatagcatgattcctcaccaactcaaacgcatgggacttccaacaaatcttta
ttactcaacataaaaacctaaatatccccctgctaggacttctactagcagccacaggtaagtccgcccaat
tcggtctacatccatgactaccatcagccatagaaggcccaacccctgtctccgctctacttcactcaagca
caatagtcgtagccggggtcttcctattaatccgcttccacccactcatagaacaaaacaaagccatgcaaa
cccttaccctatgcctaggagctatcacaaccctatttacagccatctgtgctcttacacaaaacgacatca
aaaaaattgtcgccttctcaacctcaagccaactaggtctaataattgtaaccatcggaattaaccaacccc
acctcgcattcctacacatttgcacacacgcattcttcaaagcaatattattcatatgctcaggatcagtta
tccacagcctaaatgacgaacaggacatccgaaaaataggcggcctatacaaaccaatgccctttaccacca
cctcccttattattggaagcctcgcattaacaggcatacccttcctaacaggattttattccaaagacctaa
ttatcgagacagccaacacgtcgtataccaacgcctgagccctactaattactctcattgccacatccctca
cagctgcctacagtacccgaattatattctttgttcttctaggacaaccacgattcaatgccttaaacctaa
tcaatgaaaataatacccacctcatcaactctattaaacgtcttttaattggaagcatctttgcaggatacc
taatctcctataacatccccccaacaaccgtcccacaaataactataccccactatctaaaactagctgccc
ttgccgtgactatcacaggcttcatcctagcactagaactcaaccttgcaactaaaaacttaaannnnnaat
atcctacacacccctttaaattctccaacctcctagggtattttccaatcgtcatacaccgcctcccatcaa
aaataagcctaactatgagccaaaaatctgcatcgatactactagacataatttgactagaaaatgcattac
caaaatccatctcctacttccaaataaaaatgtcaactaccgtatctaatcagaaaggactagtcaaactct
acttcatatccttcataattaccctgacccttagcctactcct--------acttaatttccacgagtaact
tctataatcaccagcacaccaataagcaaagaccagccagtgacaaccaccagccaagttccatagctatat
aacgctgcgatacccatggcctcctcactaaaaaaccctgag---tcacctgtatcataaatcacccaatca
cccgcaccattaaacttaaatacaacctcaact------tc---atcttctttcaaaacataacaagcagtc
aataattctgctaatacccctgtaataaacattcccagtacagtcttattagacgtccatgcctcagggtaa
ggttcagtagctatagccgtagtatacccaaacactacaagcatacccccagacagataaattaaaaaaacc
attaaacccaaaaacgaccccccaaaattcaatacaataccacaaccaacaccaccagccacaatcaaacca
aacccaccataaataggagagggctttgaagaaaaacctacaaagctcaccacaaaaactgtacttaaaata
aatacaatatatgttatcattattctcacatggaatttaaccatgaccaatgacatgaaaaaccatcgttgt
atttcaactacaagaac--ttaatgaccaacattcgaaaatcacacccccttatcaaaatcatcaaccactc
attcatcgatttacccaccccatccaacatctcagcatgatgaaacttcgggtccctcctaggagtttgcct
aatcctacaaatcctcaccggcctcttcctagccatgcactacacatcagacacaataaccgccttctcatc
agttacccacatctgtcgtgatgtcaactacggctgaattatccgatacttacatgccaacggagcctccat
attctttatctgcctatacatgcacgtaggacgaggagtgtattacggctcctacactttttcagaaacatg
aaacattggaatcatgctactatttgcagttatagccacagccttcataggatatgttttaccatggggtca
aatatccttctgaggggcaaccgtaatcactaacctcctatcagcaattccatacatcgggactaacttagt
agaatgaatctgagggggcttctcagtagacaaagccacattaacacgattttttgccttccattttattct
cccattcatcatctcagccctagcagcagtgcacctcctatttctccacgaaacaggatctaacaacccctc
aggaatcacatccgattcagacaaaatcccattccacccatactacacagtcaaagatatcctaggccttct
agtactaatttcaacactcacatcacttgtcctattttcaccagatctgctaggagacccagacaactacac
ccccgccaaccccctaaacactcctccccacattaagcctgaatgatacttcctatttgcatacgcaatcct
ccgatctattcccaataaactaggaggagtcatggccctagtactctccatcctggtcctagcaatcatccc
aaccctccacacctccaaacaacgaggaatagcattccgaccactaagccaatgcttattctgattcctagt
agcagacctcctaaccctgacatgaattggcggccaacccgtagagcacccctttatcaccattggtcaact
agcttctatcctatacttctcaattcttctagtcttaatacccatctcaggcattatcgaaaatcgcctcct
caaatgaag----a----gtctttgtagtatata--a-attaccttggtcttgtaaaccaaaaaaggagaa-
catgtacc-ctccctaagact-----tcaaggaagaagca---acagccccactatcagcacccaaagctga
aattct-ttcttaaactattccttgccaat-------------accaaa--aaccaaccccactg-ctccca
taat------tcatatattacatatacccatactgtgcttgcc-cagta-tgtccttacataccacaagaca
aaccaagtgaaaaccccctattactgcaatccaaannnnnnntcgtgcattaattgttagtccccatgaata
ttaagcatgtacagtagttcatttatattacataaggcatac-tatgtatatcgtgcattaattgttag-tc
cccatgaata--------------------------------------------------------------
------------------------------------------------------------------------
-------------ttaagcatgtacagtag-ttcatnnnnntacataaggcatac-tatgtatatcgtgca-
tta-attgtta-gtccccatgaatattaagcatgtaca------------gtagttcatttatattacataa
ggcatac-----------------------------------------------------------------
----------------------tatgtatatcgt-gcattaattgtta---gtccccatgaatattaag---
--------------------------catgtacagt--agttcatttatattac-ataagacataatagtgt
ttaatcgtgcatacattcatattcta-----------gagcagttctc-------tatggacctcaatt-at
ct--aaaggaatattgatcacctggcctcgagaaaccagcaacccttgtttgaacgtgtacctcttctcgct
ccgggcccatt---------------------tcaacgtgggggtttcta-taac-ggaactatacctggca
tctggttcttacttcaggaccataaacattcttgaatccaatccttcaactctctcaaatgggacatctcga
tggactaatgactaatcagcccanacttcaggaccataaacattcttgaatccaatccttcaactctctcaa
atgggacatctcgatggactaatgactaa-tcagcccatgatcacacataactgtggtgtcatgcatttggt
atcttttaatttttaggggt-cgaacttgctatgactcagctatgacc--taaaggtcttgactcag-tcaa
atatattg-----------------------------------tagctgggcttattctctatgcgggg--t
gtccacacgaacaaacagtcaaggtgc-tattcagtcaatggtcacaggacatatactt-aaatccctaatg
ttccacaggacacggcatgcgcgcacccacgtatacgcgtacacgtat----acacgtatacacgtatacac
gtatacacgtatacacgtatacacgtatacacgtatacacgtacacacgtacacacnnnnnc----atacac
gnntacacgtatacacgtatacacgtacacacgtacacacgtacacacgtatacacgtatacacgtacacac
gtacacacgtacacacg--tacacgtacacacgtacacacgtacacacgtacacacgtacacacgtacacac
gtacacacgtatacacgtatacacg--tacacacgtatacacgcaaacactttgatttagtatataactag-
----cttaatcaaa-ccccccttaccccccgttaa-------------------------ccttatttataa
taatacgtgcctattta-------------tgtcttgccaaaccccaaaaacaagactagacc----gtac-
--------------------cta-----atcataag------------------------------------
------------------------------------------------------------------------
---------------------gcttaagaa-a----------acgcttaca-agc-ttacc-aatcccctat
cactac-------------tagctattagtactaa-atcataactttgtt-cgcagttatctatagataca-
--------------ttaacctg-tctctaactcg--------------------tccctatcgaac------
-----------aacatcccacacat-----------------------------------------------
---------------------ccaaattaa------------------------------------------
------------------------------------------------------------------------
------------------------------------------------------------------------
------------------------------------------------------------------------
--------------------------------------cct--cgc----cccagttaatgtagcttaaa--
cacataaagcaaggcactgaaaatgcctggatgagtc-gtc-agactccataaacacaaaggtttggtcctg
gcctttccattagttattaataagattacacatgcaagcctccgcatcccggtgaaaatgccctctgagtca
c-ccag-tgacctaaaggagctggtatcaagcacaca-------accatagtagctcatgacaccttgctca
gccacacccccatgg-gacacagcagtgataaaaattaagc-tatgaatgaaagttcgactaagctatatta
aac--aagggttggtaaatttcgtgccagccaccgcggtcatacgattaacccaaactaatagacctacggc
gtaaagcgtgttacaga-agaaa------aacatactaaagtt-aaaccttaactaggccgtaaaaagctac
agttaacataaaaa-taca--acacgaaagtaacttt-aacactt--ccgactacacgatagctaagaccca
aactgggattagataccccactatgcttagccctaaacctagatagttaa-cctaaacaaaactatccgcca
gagaactactagctacagcttaaaactcaaaggacttggcggtgctttacatccctctagaggagcctgttc
tataatcgataaaccccgatatacctcaccatctcttgctaat-tcagcctatataccgccatcttcagcaa
accct-aaaaaaggaagaaaagtaagcacaagtatctt---aacacaaaaaagttaggtcaaggtgtagccc
atgagatgggaagtaatgggctacattttc-taaaa-ctagaaca-----------cccacgaaagtcctta
tgaaa-ctaagtactaaaggaggatttagtagtaaatttgagagtagagagctc------------------
-----------aattgaatcgggccatgaagcacgcacacaccgcccgtcaccctcctcaagtggcaacatc
aacatcc--------aaa-----taaacc-tattta---aattaccacacccacaagaggagacaagtcgta
acaaggtaagcatactggaaagtgtgcttggat---aacaagatgtagcttaaac-----aaagcatctggc
ttacacccagaagatttcatatca-aactgaccatcttg-agccaaagctagcccaaaca------ccca--
taaacccaactaaca------ctaga----aaataaaataaaacatttagtta---cct-tgtaaaagtata
ggagatagaaattt-a---acttggcgctatagagaaagtaccgcaagggaaagatg-aaagatta-aatta
aaagcaccgcacagcaaagattaccccttgtaccttttgcataatgaattagctagaa-caacctagcaaag
agaact-tcagttagaccccccgaaaccagacgagctacccgcgaacaatctat-tacaggatgaactcgtc
tatgttgcaaaatagtgagaagatttacgggtagaggtgaaaagcctaacgagcctggtgatagctggttgc
cc-agaaca-gaatcttagttcaactttaaacttaccc---caaaaaccctacaatt--ctaatgtaagttt
aaaatatagtctaaaaaggtacagctttttaga-attaggatacagcctttattagagagtaagca-caa--
-----gta-taaaccatagttggcttaaaagcagccatcaattaagaaagcgttcaagctcaacaac-ctaa
a---ataccttaatgtcaaaaa-atgcaactaactcctaa------tttaaaactgggccaatctattca--
-a-taatagaagcaataatgctaatatgagtaacaagaaac--atttctccctgcataagcttatatcag--
aacggata-accactgatagttaa-caacaagatatatacaacctaaccataaac--aaaatatcaaactaa
ttgttaacccaacacaggcatgcaa-------acctagggaaagattaaaagaagtaaaaggaactcggcaa
acac-aagccccgcctgtttaccaaaaacatcacctctagcattcccagtattagaggcactgcctgcccag
tgaca--ctagttaaacggccgcggtatcctgaccgtgcaaaggtagcataatcatttgttccctaaatagg
gacttgtatgaatggccacacgagggctttactgtctcttacttccaatccgtgaaattgaccttcccgtga
agaggcgggaatacaacaacaagacgagaagaccctatggagctttaattaacc-gacccaaagagacccta
nttaa-------------cttaacc-----gacaggaacaac--aaa-cctcta----catgggcc-gacaa
tttaggttggggtgacctcggagaataaaaaaacctccgagtgatt---taaatcaagact---aaccagtc
aaaagta---ttacatcacttattgatcc-aaaa---acttgatcaacggaataagttaccctagggataac
agcgcaatcctatttcagagttcatatcgacaa-tagggtttacgacctcgatgttggatcaggacatcccg
atggtgcagcagctatcaaaggttcgtttgttcaacgattaaagtcctacgtgatctgagttcagaccggag
taatccaggtcggtttctatctgttaaa-taatttctcccagtacgaaaggacaagagaaataaggcccact
tta-ccaaagcgccttcaa-cctaatagatg--atataatctcaatctagacagttcactcaat---tatac
tacccgtagagctcgggtttgttagggtggcagagtccggcaattgcataaaacttaagcttttattgtcag
aggttcaactcctctccttaaca--acatgtttataattaatattctatcactaatcattcccatcctcctc
gctgtagccttcctaaccctagttgaacgaaaagtactgggctacatacaactccgcaaaggaccaaacgtc
gtgggaccatatggcctactccaacccattgcagacgccgtaaaactctttaccaaagagcccctccgaccc
ctcacatcctccatattcatattcattatagcaccaatcttggcccttacactagccctaactatgtgaatt
ccactacccatgccatacccactcatcaacataaatctaggagtactgtttatactagccatatcaagccta
gccgtttactccatcctatgatcagggtgagcttcaaattcaaaatacgccctaatcggagccctacgagct
gtagcccaaacaatctcatatgaagtcacactagctatcatcctcctatcagtattgctaataaacggatcc
ttcacactagccacactaattaccactcaagaatacatgtgattaatcattcctgcatggccccttgccata
atatggtttatctcaacactagcagaaaccaaccgagccccattcgacctaacagaaggagaatcagaactg
gtgtccggattcaatgtagaatatgcagcaggccccttc-gccctgttcttcctagcagaatacgccaacat
catcataataaatatcctcacaacaattttattcttcggagcattccacaatccttacataccagaattata
taccgctaacctcacagtaaaaaccctactcttaacaaccaccttcttatgaatccgagcatcctacccacg
attccgatacgaccaactaatgcacctcctatgaaaaaatttcttaccccttaccctagccctatgtatatg
acatgtatcactgcctatcaccacagcaagcatcccacctcaaacat---aagaaatatgtctgacaaaaga
attactttgatagagtaaaacatagaggt-ttaagccctcttatttctagaattataggaatcgaacctaat
cctaagagtccaaaaatcttcgtgctaccattattacaccacattct---aaagtaaggtcagct-aaa-ta
agctatcgggcccataccccgaaaatgttggtttat--acccttcccatactaatcaaacccccaattttta
tcatcatcatattaaccgtcatattaggaactatgattgtaacaacaacctcccactggcttatagtctgaa
tcggccttgaaataaacctactagccatcattcccattcttataaaaaaatacaacccacgagctatagaag
caactacaaagtacttcctaacacaagcaactgcctccataatcctaataataggaattatcatcaacttac
tgcactcaggacaatgaaccgtatcaaaagaccttaaccccatagcatcaatcataataacaaccgccctag
ctataaaactaggactagcccccttccacttctgagtgcccgaagtcacacaaggaatctctataccatcag
gcctaatcttattaacatgacaaaaaatcgcaccactatccatcctctaccaaatctcacccaccatcaacc
ccaacctactcctaacaatatccattatatcagtcataattggaggctga-gggggcctcaaccaaacacaa
ctacggaaaatcatagcatattcctcaatcgcccatataggctgaataacagctatcataatatataatccc
acaataataatcc--------------taaatctaaccatctacatcatcataacactaaccaccttcatac
tattcatacataattccaccacaacaacatcatccctatcacaaacatgaaacaaaactcccctaatcacct
cacttatcctcgtactaataatatccctaggcggccttcccccactctctggcttcattccaaaatgaataa
tcatccaagagctaactaaaaacgaaataatcatcgtaccaacattactagccataacagcactactcaacc
tatacttctacatacgactaacatacaccactgcactgaccatgttcccctcaaataatagcataaaaataa
aatgacgatttgaatgcacaaaaaaattagcctttctaccccctctaatcgtaatatcaacaatactactcc
cactcacaccaatactatccatcctggattagaagtttaggttaaaccttagaccaagagccttcaaagctc
taagtaagcccctacagacttaacttctgcacactaaaccgctctaaggactgcaagaactta-tctcacat
caattgactgcaaatcaaacactttaa-ttaagctaagtcctt---------actagactggtaggctccaa
ccccacga-aactttagttaacagctaaacgccctaat-caactggcttcagtccacttctcccgccgtcta
gaaaaaaaa--
>KR135743_Prionailurus_planiceps|PPL/1-17074
ggcgggagaag-ccccggcagcg---cc-aagctgcttctttgaatttgcaattcaacatgac-at--tcac
cgcaggac-------ttggtaaaaagaggact--cgaacctctgtctttagatttacagtctaatgc-ttac
tcggccattt----------------tacctatgttcataaaccgctgattattttcaactaatcataaaga
tattggtactctttaccttctattcggcgcctgggccggtatagtgggaactgctctcagtctcctaatccg
ggctgaactaggccaacctggcacactactaggggatgaccaaatttataatgtaatcgttactgctcatgc
ttttgtaatgattttctttatagtaatgcccatcataattggaggattcggaaattgattggtcccattaat
aattggagcacccgatatagcgtttccccgaatgaataatatgagcttctgactccttcctccatccttttt
actcctacttgcttcatc--------------------------------------tatggtagaagccgga
gcagggactggatgaacagtatacccgcccctagccggtaacctagcccacgcaggagcatccgtagattta
accattttctcacttcatctggcaggtgtttcttcaatcctgggtgctattaactttattaccactattatt
aacataaaaccccctgccatatcccaataccaaacacccttattcgtctgatcagtcctaattactgctgtt
ctgctacttctatcactcccagttttagcagcaggaattaccatattactaacagatcgaaatctaaacacc
acattctttgatcccgctggaggaggagaccccatcttgtatcaacacttattttgattcttcggtcaccca
gaagtctatattttaattctacctggttttggtataatctcacatattgttacctactactcaggtaaaaaa
gaacccttcggctacatgggaatagtctgagccataatatcaattggctttctgggctttattgtatgagcc
catcacatgttcactgtaggaatggatgtggacacacgagcatactttacatcagccactataatcatcgcc
attcctactggggtaaaagtatttagctgactagctactctccacggaggtaatattaaatggtcccccgct
atattatgagccctaggctttattttcctattcaccgtaggaggcttaacgggaattgtactagcaaattcc
tcattagatattgttcttcacgacacatattacgtagtagcccactttcactatgtcttgtcaataggagca
gtattcgctattataggaggctttgttcattgatttcccctattctcaggatatactctcgacaatacttgg
gcaaaaattcatttcacgattatgtttg----tgggtgttaacataacgttcttccctcagcactttctagg
cctatctggaatgccacgacgctactctgactacccagatgcatatacaacttgaaatacaatttcctcaat
aggctctttcatctcattaacggcagttatgctaatagtcttcatagtgtgagaagctttcgcgtctaaacg
agaggtggctatagtagaactaactacaactaatcttgagtgattacacggatgtccccctccataccacac
atttgaagaaccaacttacgtattattaaa---ataagaaaggaaggaatcgaaccctct-ttaactggttt
caagccaataccataaccactatgtctttctcaatca--agaagtattagt-aaaacaattacataactttg
tcaaagttaaattataggcttgagtcctatatacttcc-atggcataccccttccaactaggttttcaagat
gctacatcccccattatagaggaactcttacacttccacgaccatacattgataattgtatttctaatcagc
tccttagtcctttacattatctcattgatattgacaaccaagctcacgcacacaagtacaatggatgcccaa
gaagtagaaaccatctggactatcttacccgccatcattctcattcttattgccctgccctccttacgaatc
ctttatataatagatgaaatcaacaatccctccctcacagtaaaaaccatggggcatcaatggtactgaagc
tatgaatacaccgactatgaagacttgaactttgactcttacataatccccactcaagaactaaaacctgga
gaactccggctactagaagtcgacaatcgagtagttttaccaatagaaatgactattcgcatgctaatttca
tcagaagatgtactacactcatgagccgtcccatccctaggtctaaaaaccgacgccatcccaggccgacta
aatcaaacgaccctgataggaacacgacctggcttatattacggtcaatgctcagaaatctgcggctcaaac
catagcttcatgcccattgtccttgaattagtccccctaacatactttgaaaaatgatctgtatccatactc
taaa--------------------------------------------------------------------
-ttcattaagaagctaaat-aagcgttaaccttttaagttaaagactgggagtttag-accttcccttaatg
acatgccacagctagacacatcaacctgatctattactattatatcaataattataacactatttattgtat
tccagctaaagatctcaaagtacttatacccatcaaatccagaatctaagcccacaaccacactaaaacaac
ttagcccctgagaaaaaaaatgaacgaaaatctattcgcctctttcactaccccaacaataataggactgcc
tgttgttattctaattattatattcccaagtattctatttccttcacccaatcgactaattaataaccgctt
aatctcactacaacaatgactagtacaactaacatcaaaacaaatactggccatccataatcacaaaggaca
aacctgagccttaatactaatatcccttattttatttattgggtcaacaaatttactaggcctactgcccca
ctcatttactccaactacccaactatcaataaatttaggaatagctatcccactatgagctggcactgtaat
tactgggtttcgccacaaaactaaagcatctctggcccatttcctaccacaagggacacccattcctttaat
ccccatacttgtagttatcgaaactattagtctctttattcaacctatagccttagccgtacgacttacagc
caacatcactgcaggtcacttactaatacatttaattggaggagccactctggccctaacaaacaccagcac
ctccattgctttaattactttta---ctatccttatcctactaacgatcctcgaatttgccgtggccctaat
ccaagcctatgtttttaccctactagtaagcctctacctacatgataacacttaatgacccaccaaacccac
gcataccatatagtcaaccccagcccatggccacttacaggggctctctcagccctcttaataacctcaggc
ctagctatctgattccattacaactcaacactactactagccctcggaataactaccaacctgttaactata
tatcaatggtgacgagatattatccgagaaagcacattccaaggccaccatacacccatcgttcaaaaaggc
ctccgatatggaataatcctttttattgtctcagaagtattctttttcgcaggcttcttttgggccttttac
cactcaagcctagccccaacccctgagctaggaggatgctgaccaccaacaggcattactcctttaaaccct
ctggaagtcccactacttaatacctccgtacttctagcctctggagtatcgattacctgagcccatcatagt
ttaatggaaggaaatcgaaaacatatgctccaagcattatttattacaatctccctaggagtttattttaca
ctcctccaagcctccgagtactatgaaacatcatttactatttcagacggagtctacgggtccaccttcttc
atggctacaggattccacggactacatgtaattattggctccactttcttaattgtatgcttcctgcgccaa
ttaaaatatcacttcacatctaatcatcacttcggatttgaagctgctgcttgatattggcatttcgtagac
gtagtctgactattcctatacgtttctatttattgatgaggatcctattcctttagtat---taataagtac
agttgacttccaatcaaccagcttcggtat--accccgaaaaggaat--aataaacgtaatactcgccttac
ttaccaatacactcctatccacactactcgtacttatcgcattctgactacctcaactaaacatttatgcag
aaaaagcaagcccctatgagtgcggatttgaccccataggatctgcccgcttacccttttccataaaattct
tcttagtagccattacttttttgctattcgacctagaaatcgcactattactccccctcccatgagccttac
aaacgaacaagctatcaactatactcaccatagccctcctactaatctcactactagccgcaagcctagcct
acgaatgaacccaa----------------------------------------------------------
--------------------aaaggactagaatgaactgaata---tgataattagtttaaact--aaaaca
aatgatttcgactcattagattatagctcatcct-------------------ataattatc-aa-atgtcc
atagtctacattaacatctttctggctttcaccatatcacttataggactactgatatatcgatctcaccta
atatcttcccttctatgtctagaaggcataatattgtctttattcattataataaccgtagcaatcctaaat
aaccatttcacactagccagcataactcccatcatcctattagtatttgcagcctgtgaagcagcactaggc
ttgtccttgctag----------taatagtatcaaatacgtatggtactgactacgtgcaaaacttaaacct
cctacaatgctaaaaatcattatccctaccgctatacttataccaataacatgactatcaaaacccaatata
atctgaatcaactcaactacctacagcctattaattagcctcatcagcctctcttacctaaatcagttgagt
gacaatagcctaaatttttcattactatttttctcagactcactctccgcacctttactagtgctaacaaca
tgactcctaccattaatactaatagccagccaatcgcacctatcaaaagaaaacttagcccgaaaaaaacta
tacattacaatacttattctcctacaactccttctgatcataacatttaccgccacagaactaattatattc
tacattctatttgaagctacattaatcccaaccctaattattatcacccgatgaggtaaccagacagaacga
ctgaatgccggcctatactttttattctacaccttggtaggctcgttaccccttttagtcgcattattatac
atccaaaatacaatagggactttaaatttcctgatcatccaatactgagccaaacctatctcaactacctga
tccaacattttcctttgactagcatgcatgatagcatttatagtaaaaatacccctatatggacttcaccta
tgactaccaaaagcacatgttgaagcccctatcgctggttcaatagtccttgctgccgtactattaaaacta
ggaggttatggaatgatgcgcatcacagttctactcaaccccgcaacaaaccaaatagcatatccttttatg
atgctatccctatgaggaatagtcataacaagttctatttgcttacgtcaaacagatctaaaatccttaatc
gcatattcatctgtaagccacatagccttagtaattgtagcagtattaattcaaacaccttgaagctatata
ggagctacagccctaataattgctcatggattaacttcatccatactattctgccttgcaaactcaaactac
gaacgagtacatagccgaacaataatcctagcacgaggcctacaaactatccttcctttaatagctgcctga
tgactactagccagcctcgcaaacctagctctaccacccacaattaacctaattggagagctattcgtagta
atagcctccttctcatgatcaaacatgactattatgctaataggtacaaatattattatcacagccctatac
tccctctatatacttatcacaactcaacgaggaaaatatacacatcacatcaaaaacatcaacccatcattc
acacgagaaaatgctctaatagccctccacctactccctcttcttcttctatcacttaaccccaaaattgta
ctaggccctatttactgtaaatatagtttaac---aaa----------------------------------
------------------------------------------------------------------------
------------------------------------aacattagattgtgaatctaataatagaagtgtaa-
gccttctcatttaccgaaa-----------------------------------------------------
------------------------------------------------------aag---aatgcgagaact
gctaattc-atgcccccacgtataaaaacgtggctttttc-aacttttataggatagaagtaatccattggt
cttaggaaccaaaaa-attggtgcaactccaaataaaagtaataaacctattcacctcacttacgctaaccg
caatactcattctacttttacccattattatatccaatacccaactatataaaaacaatctataccctcact
atgtaaaaactacaatctcttacaccttcatcatcagtataatcccagctataatatttatctcttcaggac
aagaagcaattatctcaaactggcactgattatcaatccaaacccttaaattatcactgagctttaaaatag
actatttctcaatcatcttcatccccgtagcacttttcgtcacatgatcaatcatagaattctcaatgtggt
atatgcactcagacccacatatcaaccgattctttaaatatctcctcatgttcctaactaccatgataatcc
tagtaactgctaacaacctgtttcaactattcatcggctgagaaggagtaggagttatgtccttcctactca
ttgggtgatgatatggccgaacagacgcaaacaccgccgcattacaggcaattctctataaccgcattgggg
acgtaggctttattatagccatagcatgattccttactaactcaaacgcatgagacttccaacaaatcttta
tcacccaacacgaaaacttaaatattccactactaggacttctattagcagccacaggtaaatctgcccaat
tcggcctacacccgtgactaccatcagccatagaaggcccaacccccgtttccgccctacttcactcaagca
caatagttgtagcaggagtcttcttactaatccgctttcacccactcatagaacaaaacaaaaccatacaaa
ctcttaccctatgtctaggggctatcacaaccctgttcacagctatttgtgctctcacacaaaacgacatta
aaaaaatcgttgccttttcaacctcgagccagctgggcctaatgattgtgaccatcgggattaaccaaccct
atctcgcattcctacacatttgcacacacgcattcttcaaagccatgctattcatatgctcaggatcaatca
tccacagcctgaatgacgagcaagatattcgaaaaataggcggactatataaaccaataccctttaccacta
cctctctaattatcggaagcctcgcattaacaggtatacccttcctaacaggcttctactccaaagacctaa
ttatcgagacagccaacacgtcgtataccaacgcctgagccctactaattactctcattgccacatccctca
cagctgcctacagtactcgaattatattttttgtactcctaggacaaccacgattcaacaccctaaatctaa
tcaatgaaaataatacccaccttatcaattccattaaacgtctcttaattggaagcatctttgcaggatacc
taatttcttataatattcctccaacaaccatcccacaaataactataccccactacctaaaactaactgccc
ttgccgtgactatcacaggctttatcctggcattagaactcaacctcgcggccaaaaacttaaaattcatgt
acccttcaaacctttttaagttctctaatcttttagggtattttccaatcgtaatacaccgcctcccatcaa
aaatgagcttaaccatgagccaaaaatccgcatcgatactattagacataatctgattggaaaatgtactac
caaaatccatttcctacttccaaataaaaatgtcaactaccgtatctaatcagaaagggctagtcaaactct
acttcttatctttcataatcaccctggcccttagccttttcct--------acttaatttccacgagtaact
tccataattaccaatacaccaataagcaaagaccaaccagtgacaaccaccaaccaagttccatagctatac
agcgctgcaattcccatggcctcctcactaaaaaatcctgaa---tcgcctgtatcataaattacccaatca
cctgcaccattaaacttaaacacaacctccacc------tc---atcttccttcaaaatataacaagcaact
aacaactctgccaatacccctgtaataaacattcctaacacagccttattggacgtccatgcctcaggataa
ggctcagtagccatagccgtagtatatccaaacaccacaagcatgccccc---taaataaattaagaaaacc
attaaacccaaaaacgaccccccaaaattcaatacaataccacaaccaacaccacccgccacaattaaacca
aacccaccataaataggagaaggctttgaagaaaaacttacaaagctcaccacaaaaatcgtacttaaaata
aatacaatgtatgtcatcattattctcacatggaatttaaccatgaccaatgatatgaaaaaccatcgttgt
atttcaactataagaac--ttaatgaccaacattcgaaaatcacacccccttattaaaatcatcaaccactc
attcatcgatctgcctgccccatccaacatctcagcatgatggaacttcggctccttgctaggagtatgcct
aatcctacaaatcctcaccggccttttcttagccatacactacacatcagatacaacaaccgccttctcatc
agtcacccacatctgtcgtgacgtcaactacggctgaattatccgatacatgcacgccaacggagcctccat
attttttatctgcctatacatacacgtaggccgaggaatatattacggctcctacaccttctctgaaacatg
aaacattggagttgtactactattcgcagtcatagctacagccttcatgggctatgtactaccatgaggcca
aatatctttctgaggggcaaccgtaattaccaaccttttatcagcaatcccatatattggagccgacctagt
agaatgaatttgaggaggcttctcagtagacaaagccaccctaacacgattcttcgctttccattttatcct
tccattcatcatctcagccttagcagcagtacacctcctatttctccatgaaacaggatccaacaacccctc
aggaatcatatccgactcagataaaatcccattccacccatactacacaatcaaggatgtcctaggcctcct
aatattaatcttaatactcatactactcgttttattctcaccagacctactaggagacccagacaattacat
ccccgctaatcctctaaacactcctccccatattaaacccgaatgatacttcctattcgcatacgcaatcct
ccgatccatccctaacaaactgggaggggtcctagccctagtactctccatcctaatcctggcaattattcc
aattctccacacctccaaacaacgaggaataatattccgacctttaagccaatgcctattttgactcctagt
agcggacctcctaatcctaacatgaattggcggtcaacctgtagagtatcccttcatcaccatcggccaact
agcctccatcctatacttctcaaccctcctaatcctaatacccatctcaggcattattgaaaaccgcctcct
caaatgaag----a----gtctttgtagtatata--a-aataccttggtcttgtaaaccaaaaaaggagaa-
tacacacc-ctccctaagact-----tcaaggaagaagca---acagccccactatcagcacccaaagctga
aattct-ttcttaaactattccttgccaat-------------accaga--aactaaccccacaa-ctttca
caat------tcatatattgcacatacccatactgtgcttgcc-cagta-tgtccttatttcccacaaaaca
aaccaagtgaaaaccccctatcgtcataacctaaaacttacaatgtaaaattaacctattaactaccaacac
a---------------------------------------------------------------------ct
cctataaataacnnnnnnnnnnnnnnnnnnnnnnnnnnnnnnnnnnnnnnnnnnnnnnnnnnnnnnnnnnnn
nnnnnnnnnnnnnnnnnnnnnnnnnnnnnnnnnnnnnnnnnnnnnnnnnnnnnnnnnnnnnnnnnnnnnnnn
nnnnnnnnnnnnnnnnnnnnnnnnnnnnnnnnnnnnnnnnnnnnnnnnnnnnnnn-nnnnnnnnnnnnnnn-
nnn-nnnnnnn-nnnnnnnnnnnnnnnnnnnnnnnnnn------------nnnnnnnnnnnnnnnnnnnnnn
nnnatac-----------------------------------------------------------------
----------------------tatgtatatcgt-gcattaattgcta---gcccccatgaatattaag---
--------------------------catgtacagt--aatctatatatattac-ataagacat-atagtgc
ttggtcgtgcatttatcttgttcca------------gagcaatctct-------tatggacctcaact-gt
cc---gaaagagcttaatcacctggcctcgagaaaccaacaatccttgctcgaacgtgtacctcttctcgct
ccgggcccatt---------------------tcaacgtgggggtttcta-taac-ggaactatacctggca
tctggttcttacttcaggaccatcac----------------------------------------------
-----------------------------------------attcttaaatccaatccttcattcctctcaa
ataggacatctcgatgggttagtggctaa-tcagcccatgatcacacataactgtgatgtcatgcatttggt
attttttaattttagggggt-cgaacttgctatgactcagctatgacc--taaaggtcctgactcag-tcaa
atatattg-----------------------------------tagctgggcttattctctatgcgggg--c
tcccacacgtacagacagtcaaggtgc-tattcagtcaatggtcacaggacatatacct-aaattcctaacg
ttccacaggacacggcatgcgcgcacccacgtatacgcatgtacgcgt----acacgtacacacgtacacac
gtacacacgtacacacgtacacacgtatacacgtnnnnnnnnnnnnnnnnnnnnnnnnnnnnnnnnnnnnnn
nnnnnnnnnnnnnnnnnnnnnnnnnnnnnnnnnnnnnnnnnnnnnnnnnnnnnnnnnnnnnnnnnnnnnnnn
nnnnnnnnnnnnnnnnnnnnacacgtacacacgtacacacgtacacacgtatacacgtacacacgtacacac
gtacacacgtacacacgtatacacgtatacacgtatacacacgcaaacactttgatttagtaaataactag-
----cttaatcaaa-ccccccttaccccccgttag-------------------------ccttatttataa
taatacgtgtctattta-------------tgtcttgccaaaccccaaaaacaagactagatc----gtac-
--------------------cta-----agcataag------------------------------------
------------------------------------------------------------------------
---------------------gcctgaaaa-a----------acgctcata-agctttacc-aatcccctgt
cattac-------------cagctattaatactaa-atcataactctgtt-cgcagttatctatagatacg-
--------------ctaacctgatctctaactca--------------------tccctattaaac------
-----------aacatcttacatac-----------------------------------------------
---------------------ccaaattaa------------------------------------------
------------------------------------------------------------------------
------------------------------------------------------------------------
------------------------------------------------------------------------
--------------------------------------ccctacgt----cccnnttaatgtagcttaaa--
cgcacaaagcaaggcactgaaaatgcctagatgagtc-gcc-agactccataaacacaaaggtttggtcctg
gcctttccattagttattaataagattacacatgcaagcctccacatcccggtgaaaatgccctctgagtca
c-ctag-tgacctaaaggagctggtatcaagcacaca-------accacagtagctcatgacaccttgctca
gccacacccccacgg-gacacagcagtgataaaaattaagc-catgaatgaaagttcgactaagctatatta
aac--aagggttggtaaatttcgtgccagccaccgcggtcatacgattaacccgaactaatagacccacggc
gtaaagcgtgttacaga-gaaaa------aacatactagagtt-aaactttaactaggccgtaaaaagctac
agttaacataaaaa-taca--gcacgaaagtaacttt-aatatct--ccgaccacacgatagctaagaccca
aactgggattagataccccactatgcttagccctaaacttagatagttagctcttaacaaaactatccgcca
gagaactactagcaacagcttaaaactcaaaggacttggcggtgctttacatccctctagaggagcctgttc
tataatcgataaaccccgatatacctcaccatctcttgctaat-tcagcctatataccgccatcttcagcaa
accct--aaaaaggagaaaaagtaagcacaagtatctt---aacacaaaaaagttaggtcaaggtgtagccc
atgagatgggaagcaatgggctacattttc-taaaa-ttagaaca-----------cccacgaaaatcctta
tgaaa-ttaagtattaaaggaggatttagtagtaaatttgagaatagagagctc------------------
-----------aattgaattgggccatgaagcacgcacacaccgcccgtcaccctcctcaagtga------c
aactccc--------caa-----aaaacc-tattta---aaccaccacacccacgagaggagacaagtcgta
acaaggtaagcatactggaaagtgtgcttggat----tcaagatgtagcttaaat-----aaagcatctggc
ttacacccagaagatttcatatta-aactgaccatcttg-agccaaagctagcccaaaca------ctcg--
taaacacaactaaca------ctaga----aaataaaacaaaacatttagtta---ccc-t-taaaagtata
ggagatagaaattt-a---acttggcgctatagagaaagtaccgcaagggaaagatg-aaagataa-aatta
aaagcaccacacagcaaagattaccccttgtaccttttgcataatgagttagctagaactaacctaacaaag
agaact-tcagctaggtcccccgaaaccagacgagctacccatgaacaatctac-cacaggatgaactcgtc
tatgttgcaaaatagtgagaagatttgtgggtagaggtgaaaagcctaacgagcctggtgatagctggttgc
cc-agaata-gaatcttagttcaactttaaacttacct---taaaaaccc-agaatt--ctaatgtaagttt
aaaatatagtctaaaaaggtacagctttttaga-attaggatacagcctttattagagagtaagca-taa--
-----gta-caaatcatagttggcctaaaagcagccatcaattaagaaagcgttcaagctcaacaat--aaa
a---acatcttaatgccaaaaatatacaaccaactcctaa------cccaaaactgggctaatctattta--
-a-taatagaagcaacaatgctaatatgagtaacaagaaac--atttctccttgcataagcttatatcag--
aacggata-accactgatagttaa-caacaagatatatacaacccaaccataaac--aaaatatcaaaccaa
ttgttaacccaacacaggtatgcaa-------a-ttaaggaaagattaaaagaagtaaaaggaactcggcaa
acac-aagccccgcctgtttaccaaaaacatcacctctagcatttctagtattagaggcactgcctgcccag
tgaca--ctagttaaacggccgcggtatcctgaccgtgcaaaggtagcataatcatttgttccctaaatagg
gacttgtatgaatggccacacgagggctttactgtctcttacttccaatccgtgaaattgaccttcccgtga
agaggcgggaatataacaataagacgagaagaccctatggagctttaattaatc-gactcaaagagacctca
-ctaa--------------ctaacc-----gacaggaacaac--aaa-cctcta----catgagcc-gacaa
tttaggttggggtgacctcggagaacaaaataacctccgagtgatt---taaatctagact---aaccagtc
aaaagta---ttacatcacttattgatcc-aaaa---acttgatcaacggaacaagttaccctagggataac
agcgcaatcctatttcagagtccatatcgacaa-tagggtttacgacctcgatgttggatcaggacatcccg
atggtgcagcagctatcaaaggttcgtttgttcaacgattaaagtcctacgtgatctgagttcagaccggag
taatccaggtcggtttctatctattaaa-taacttctcccagtacgaaaggacaagagaagtaaggcccact
tta-ccaaagcgcctttaa-ccaaatagatg--atatagtctcaatctagacagtttatccaac---tacat
tacccg-agagttcgggtttgttagggtggcagagcccggtaattgcataaaacttaagcttttattatcag
aggttcaactcctctccttaaca--acatgttcataattaatactctctcactaatcatccccattctcctc
gccgtagccttcctaaccttagttgaacggaaagtactaggctacatacaactccgcaaagggccaaacatt
gtaggaccatacggcctactccaacccatcgcagacgccgtaaaactctttaccaaagaacccctccgaccc
ctcacatcctccatattcatattcaccatagcaccaatcctagctctcacactagccctaactatatgagtc
ccgctacccataccatatccactcattaacatgaacttaggggtattattcatactagccatatcaagccta
gctgtctactccatcctatgatcaggatgagcctcaaattcaaaatacgccctaatcggagccctacgagct
gtggcccaaacaatctcatacgaagtcacactagccatcatcctcctatcagtattactaataaatgggtcc
ttcacgctagccacactaattatcacacaagaatacatatgactaattattcctgcatgacccctagccata
atatgatttatctctaccctagcagaaactaaccgagccccattcgacctaacagaaggagaatcagaatta
gtctccgggttcaatgtagaatacgcagcaggccccttc-gccctgttcttcctggcagaatacgctaatat
catcataataaatatcctcacaacaatcctattcttcggcgcattccacaatccttatataccagaactgta
tgccatcaactttacagtaaagaccctactcctgacaaccactttcctatgaatccgagcatcctacccacg
atttcgatatgaccaactaatacacctcctatgaaaaaattttctaccccttaccctagccctatgcatgtg
acatgtatcactgcctattatcacagcaagcatcccaccccaaacat---aagaaatatgtctgacaaaaga
gttactttgatagagtaaaacatagaggt-taaaatccccttatttctagaattataggaatcgaacctaat
cctaagaatccaaaaatcttcgtgctaccatatttacaccacattct---aaagtaaggtcagct-aaatta
agctatcgggcccataccccgaaaatgttggttcac--atccttcccatactaattaaacctcccattttta
tcatcattatatcaaccgttatctcaggaactataattgtaataacaacctcccactgacttatggtctgaa
tcggctttgaaataaacctattagccatcacccccatcctaataaaaaaatacaacccacgagctatagaag
cagctacaaaatatttcctaacacaagcaactgcttctataatcctaataataggaatcatcattaatctac
tgcactcaggacaatgaactgtatcaaaagaccttaaccccatggcatcaattataataacaaccgctctag
caataaaactaggactagccccatttcacttctgagtacccgaagtcacacaaggagtttccatatcatcag
gcttaatcctactaacatgacaaaaaatcgcaccactatctatcctctaccaaatttcacccaccattaacc
ccaatctactcctaacaatatctattatatcagtcataatcggaggctga-ggaggcctcaaccaaacacaa
ctacgaaaaatcatggcatactcctcaatcgcccatataggctgaataacagccatcataatatataaccct
acaataataatcc--------------taaatctaaccatctatattattataacattaaccacctttatac
tattcatacacaactccaccacaacaacatcatccctgtcccaaacatgaaataaaactcccttaatcacct
cactcatcctagtattaataatatccctaggcggccttcccccactctctggatttattccaaagtgaataa
ttatccaagaactaaccaaaaatgaaataattatattaccaacactactagccataacagcactactcaacc
tatatttctacatacgactaacatatactaccgcactaaccatattcccctcaaacaataacataaaaataa
aatgacgatttgaatgcacaaaaaaaacaaccttcttacctatcttaatcgtaatatcaaccataatacttc
cactcgcaccaatactatccattctggattagaagtttaggttaagt--tagaccaagagccttcaaagctc
taagtaagcctc-acagacttaacttctgcacataaaattactctaaggactgcaagaattta-tctcacat
caattgattgcaaatcaaacactttaa-ttaagctaagtcccc---------actagattggtgggctccaa
ccccacga-aattttagttaacagctaaataccctaat-caactggcttcaatccacttctcccgccgtcta
gaaaaaaaa--
>KY117535_Aonyx_cinereus|Aonyx_cinereus16_mt/1-16154
ggcgggagaag-ccccggcaggg---ttgaagctgcttctttgaatttgcaattcaatgtgat-att-tcac
cacaaggc-------ttggcaaaaaggggact--taaacccctatccttagatttacagtctaatgctctta
tcagccactt----------------tacccatgttcatagatcgatgattattctccacaaaccacaaaga
tattggcaccctctaccttctgttcggagcatgagctggaatggtaggcactgccctcagcctattaatccg
cgcggagttaggccaacccggtgccctactaggggatgaccaaatttacaatgttattgtcactgcccacgc
atttgtaataattttcttcatagtcatgccaatcatgatcggagggtttggaaactgactagtacccctaat
aattggtgcacccgacatagcattcccacgaataaataacataagcttctgacttttacctccgtcctttct
tctcctcctgacctcctc--------------------------------------tatggtagaagcgggt
gcagggacaggatgaactgtatacccccctctagcaggaaacctagcacatgcaggagcatcggtagacctg
acaattttttctctccacttagcaggtgtctcatccatcctaggggccatcaactttattactaccattatc
aatataaaaccccctgcaatatcacaataccaaactcccctgtttgtgtgatctgtcctaatcacagccgta
ctcttactcttatctctaccagtcctggcagccggaattaccatgctactcacagatcgaaacctgaacacc
accttttttgatccggctggaggaggagaccccattctgtatcaacatttattctgatttttcggacaccca
gaagtttacatcttaattttacctggctttggaattatttctcatatcgtaacatactattcggggaaaaaa
gaaccgtttggctatataggaatagtatgggcaataatatcaatcggcttcctaggctttattgtatgagca
caccacatattcactgtaggcatggatgttgacacgcgagcatattttacatcagccactataattattgct
attcctacgggagttaaagtgtttagctgactagccactctgcatggaggaaacattaaatggtcgccggcc
atactgtgagccctagggtttattttcctatttacggttgggggtctgacgggcatcgtattatcaaattcg
tcactagacattgtccttcacgacacgtactatgtggtagcacatttccactacgttctctcaataggagca
gtgttcgcaatcatgggcggattcgtccactgattcccactattcacaggatacacactaaatgatatctga
gcaaaaattcacttcacaattatattca----tcggagtaaacataacgttctttcctcagcacttcctagg
cctatcaggtatgccccgacgctattccgactacccagatgcctacacaatatgaaatacggtatcttccat
aggttcatttatttcactaacagcggtaatactaatgatcttcataatctgagaggctttcgcatccaaacg
agaagtactgacagtagaactcacctcaacaaatattgagtgactacacggatgccctcctccatatcacac
cttcgaggaaccaacctacgtgctatcaaa---ataagaaaggaaggaatcgaaccccct-agaatcggttt
caagccaatatcataaccattatgtctttctcgataa--agagatattagt-aaa--aattacatgactttg
tcaaagttaaattataggtgagagccctttatatctcc-atggcgtaccctttccaaataggcctccaagat
gcaacctcccctattatggaggaactcctgcacttccatgaccacacactgataatcgtattcttaattagc
tctctcgtcctatacatcatctcactaatattgactactaagctcacgcatactagcaccatagacgcccaa
gtagtcgaaacaatctgaaccgtcctaccagctatcattttgatcctgatcgcccttccctcactacgaatc
ctctacataatagacgaaatcaacaacccctccttaaccgtaaagaccatggggcatcaatgatactgaagc
tatgagtacacagactatgaagacctgaatttcgactcctacataatcccgacccaagaactaaaacccgga
gagctacgactgctggaagtagataaccgagtagtcctcccaatggagataacaattcgcatgctaatctca
tctgaagatgtattacactcgtgggccgtaccatccctgggactaaaaactgacgccatcccaggacgccta
aatcaaaccaccctaatggctatgcgaccaggactatactacggccaatgctcagagatctgtgggtctaat
cacagctttatgcctatcgtccttgaactagttcctctatcatattttgaaaaatgatccacctccatgctg
taga--------------------------------------------------------------------
-ttcattgagaagctaaac--agcattaaccttttaagttaaagactgggagccc-a-acctctcctcaatg
acatgccacaattagacacctcaacttgatttattacgattctgtcaatagttatcaccctattccttgtac
tccaactaaaagtatcaaaacaccacttcccagaagaccccaagccaaaaccaacggtcacgccaaaacccg
tcacaccctgagaaaaaaaatgaacgaaaatctattttcctctttcattacccctacaataataggacttcc
tattgtcatcgctatcgtaatactcccaagtatcatatttccctcgcctagccggctaatcaacaaccgact
cgtctctattcaacaatgactagtgcagctgacatcaaaacaaatgctatcaatccacaaccagaaaggaca
aacctgagcattaatactaatatcccttatcctatttattggctccactaacctcctaggcctactgccaca
ctcatttacccccactactcaattatccttaaacctgggtatggccatccccttatgaataggtacggtaat
cacaggcttccgatacaaaactaaagcttctctagcccacttcctaccacaaggaacaccgctccccttgat
ccccatgctcattatcattgaaaccattagcctgttcatccaacctatggccctagccgtacgactaacagc
caacatcactgcaggccacctattaattcacctaatcggaggagccaccctggctttaataaacatcagcac
taccgcagcaatagtaactttcg---taatccttgttcttctgaccatcctagaatttgcagtagccattat
ccaagcctatgtcttcaccttactagtaagcttatacctacatgataacacttaatgacccaccagacccac
tcataccatatagttaatccaagcccttgaccgttaacaggagccctctctgccctccttataacgtcaggg
ttagtaatatgatttcattttaactcaacgctccttttaactctgggcataataaccaacacactgactata
tatcaatgatgacgagacattatccgggaaggaaccttccaaggccaccacactcccaccgttcaaaaaggc
ctacggtacggaataatccttttcatcacgtcggaagtcttcttctttgcaggcttcttctgggccttctat
cactcgagtctagcaccgacccccgaactaggaggatgctgaccacccacaggaattacacccctagacccc
ctagaagtaccactactcaacacctcagtcctcctggcctccggagtctccattacttgggcccaccacagt
ctaatagaaggagaccgcaaacacatgcttcaagcccttttcattacgatctccctgggcctgtacttcacc
ctcctacaagcctcagaatactatgaagcaccatttacaatctccgacgggatttacggctctacattcttc
atggccacaggattccacggccttcacgtcatcattggatctaccttccttattatttgtttcctacgtcaa
ttaaactatcacttcacatctagccaccactttggattcgaagcagctgcctgatattgacattttgtagac
gtcgtatgattattcctgtatgtatctatctattgatgaggatcctatttctctagtat---taacgagtac
agtcgacttccaatcaactagttttggtaaa-aatccagagagaaat--aataaatataatactgactctac
tcaccaatgcatcactagcatccctactcattctgatcgcattctgacttccccaactaaatatctacacgg
aaaaagcgggcccatacgaatgtggcttcgaccccctagggtcagcacgcctccctttctccataaaattct
tcctagtagcagtcacatttttactattcgatttagaaatcgcattacttctaccactgccgtgagcctcac
agtcagctaacctgaagactacactcgccacagcgctaacactaatctctctcctagccgcaggcctagctt
atgaatgaaccgaa----------------------------------------------------------
--------------------gaaggcctagaatgaaatgaatag--tgataattagtttaata---aaaaca
aatgatttcgactcattagattgtaaaccacatt-------------------gcaattatc-aa-atgtcc
atggtatatatcaacatcttcctggcctttattttatccctcataggactacttatttaccgatcccaccta
atgtcctccctactctgcttagaaggcataatactatcccttttcatcatgataacagtcactatcctagca
aatcacttcacactagctagtatggcccccatcatcctgcttgtattcgcggcctgtgaagcggccctggga
ttgtccctgttag----------tcatagtctccaatacatatggaacagactatgtacaaaacttaaacct
actacaatgctaaaaattatcataccaaccataatattaattcccctaacatgactatcaaagcatagcata
atctggattaacacaacagcccatagcatactaattagcctaatcagcctaacataccttaaccaactccca
gacaacagcctaaacttctcactattattttttacagactccttatccacacccctattaatgctcacaaca
tgacttctccccctgatactcatagcaagccaacaccacctatcaaaagaaactcccacccggaaaaagcta
tacatcacaatactagtaacgttgcagctgctcctaatcataacattcaccgccacagaactaattatattt
tacatcctatttgaagccacactcatgccaacactaattatcattacccgatgaggcaaccaaacagaacgc
ctaaatgccggcctatacttcctattctacaccctagtgggctccctgcccctcctgatcgccctactgtga
ctccaaaacaacctgggcaccctaaaccttttgataatccaatactgggcacagcccctaccaaactcctga
tctaacatactactatggctagcatgcataatggcattcatagtaaagatacccctatacggccttcaccta
tgactcccaaaagctcacgtagaggcccccattgcaggatccatagtccttgccgccgtactccttaaacta
ggcgggtacggaataatacgaatcaccatactattaagccccctaactaattatatagcttaccccttcatg
atactatccctgtgaggaataatcataacaagctccatctgcttacgccaaacagacctgaagtccctaatc
gcctactcctccgtcagccacatggccttagtaatcatagcggtactaatccaatcaccatgaagttacata
ggagcaacagccctaataattgcccatggactaacgtcatccttgctattctgcctagccaactccaactac
gagcgcatccacagccgcactataatcctcgcacgaggcctgcaaatgctcctaccactaatagctacatga
tgattactcgctagtctagccaacttagccctaccccctacaatcaacctgataggggagctatttgtggta
atagcctcattctcatgatccaacatcactattatcctaatgggtatcaatatcaccattaccgccctgtac
tccctatacatgctaatcaccacacaacgcggaaaatttacacatcacattaaaaacatcaaaccatcattc
acacgagaaaactccctgatggtcctccacctattacccctactactcctctcgttcaaccccaaaatcatt
ctaggccccatctgctgtaaatatagtttaac---aaa----------------------------------
------------------------------------------------------------------------
------------------------------------aacgttagattgtgaatctagcaataaaagctcaa-
gcctttttatttaccgaaa-----------------------------------------------------
------------------------------------------------------aagtattatgcaggaact
gctaactc-atgcttccatgtataaaaacatggctttttc-aacttttaaaggatagtagtcatccgttggt
cttaggaaccaaaaa-attggtgcaactccaaataaaagtaatcaatctactcacctcatcagtcctcgtaa
cactatttatattaaccctccccattatgacgactaacaccaccctatacactaataaactttacccccaat
atgtaaaaactactacctcttacgccttcgtaatcagcctaatccccataataatgtttcttcactcaggac
aagacacaataatttcgaactgacactgagtcacaatccaaacgataaaactctcactcaactttaaactcg
actacttttcaatgatctttataccagtagcattattcgtcacatggtctatcatagagttctcgatgtgat
acatacactcagaccctcacattaaccgattcttcaaatatctcctcctcttcctcatcactataataatcc
tagtcactgccaacaatatatttcaactattcatcggatgggaaggagtaggcattatatcattcctactta
tcggctgatgatacggccggacggacgccaacacagcggcactacaagccattctatacaaccgcattgggg
acgtaggattcatcctagccatagcctgatttctagctaacctgaacgcctgagacttccaacagatcctca
taactagccataaagacctgaacacccctctcataggcctactactagcggccaccggaaaatctgcacaat
tcggcctccacccatgactgccctctgccatggaaggcccaactcctgtatcagccctactgcactcaagca
ctatagttgtagcaggagtattcctcctaatccgatttcaccccctaatagaacataataaaaccatacaaa
ccatcaccctatgtctaggggcagtcacaactttattcacggcaatctgtgccttgacacaaaacgacatca
aaaaaatcatcgccttctccacttcaagccaactcggactaataattgtaaccatcggcattaaccagccct
acctagcgtttcttcacatctgcactcacgcattcttcaaagccatactattcatatgctctggatcaatca
tccacagcctaaatgatgaacaagacattcgaaaaataggaggactattcaaagcactaccattcaccacaa
cctccctaatcgttggaagcctagcactcacaggaatacctttcctaacaggattttactccaaagacctaa
ttatcgagactgccaacacgtcgtatgccaacgcctgagcccttttaataaccctcgttgctacctccataa
cagctgcctacagcactcgaatcctattcttcgcactcctaggacaaccccgcttcaaccccatcattacaa
tcaacgagaataatccgctcctaatcaactccattaaacgtcttctattagggagtatctttgcaggattcc
taatctcccacaacattacacccaccaccaccccacagataactatgcctcattatcttaaaatcatggccc
tcgctgtaactgtctcgggtttcatcctggcactggaacttaacctcacaacgcaaagcctaaagttcaaat
acccctctaacctattcaaattctcaaacatactaggttactttcccactaccattcaccgcctaataccta
aaacaaacctgcacataagccaaaaatcagcatcgacactactagacctaatctgactagaaaaagccctac
caaaatctatctcccaccttcaaataaaatcctcaatcaccattaccaaccaaaaaggcttaatcaaactat
acttcttatcattcatactaactttagccctcagcctgctcat--------acttaatttccacgagtaact
tccatgattaccaataccccgataaaaagcgatcaaccagtgacgataaccaaccaagtcccataactatac
aaagccgcaatccccatagcctcctcactgaaaaatcctgag---tccccagtatcataaataacccaatcg
cccgccccattgaacttcaacacaacttcaacctcaacgtc---atcatcctttaaaatataacaagcagtc
aacaactcagacaacaaaccaacaataaaagcacccaggacagccttattagagacccaaacttcaggatac
tgctcagtagccatagctgtggtatacccaaaaacgaccaacataccccc---caaataaatcaaaaatacc
attaaacccaggaacgaccccccaaaactcagcacaatgccacaaccaacagccccgctaataattaaaacc
aacccgccgtagataggagaaggctttgaagaaagccctacaaaactaactacaaaaacaacacttagaatg
aatacaatgtatgtcatcattattcctacatggaatctaaccatgactagtgacatgaaaaaccaccgttgt
atttcaactataagaaca-ttaatgaccaacattcgcaaaactcacccattagccaagatcatcaacgactc
tttcgtcgacctgcctgcgccatcaagcatctcagcatgatgaaactttggatctctactcggaatctgctt
aattcttcaaattcttacaggtttatttttagccatacactacacgtcagacacaactacagccttctcatc
agttacacatatctgccgagacgtcaactacggctgaattatccgatacatacatgcaaatggggcctctat
attctttatctgcctgttcttacacgtaggacgcggcctatactatgggtcttatatattccccgaaacatg
aaacattggcatcatcctactattcacaactatagcaacagcattcataggttacgtcttaccatgaggaca
aatatccttttgaggcgcaactgtaatcactaacttactatcagccgtcccatacatcggaactgatcttgt
agagtgaatctgaggaggattctcagtagacaaagccaccctaacacgattctttgctttccactttatcct
accgtttatcatcctagcactagcagcaattcacctcctgtttctccacgaaacaggctccaacaacccctc
cggaattccatccgactctgacaaaatcccattccatccctactacaccatcaaagatgtcctaggcgccct
actcctaatcctaatactaataactctggtgctattctccccagacctactaggagacccagacaactacac
tcccgctaacccactcagtacaccgccccatatcaagcccgagtggtacttcctattcgcatacgcaattct
gcgatctatccccaacaaactgggaggagtactggccctaatcctatctatcctaatcctagccgtcgtccc
actgctacacacctcaaatcaacgaagtataatattccgcccactaagccaatgtttattctgactcttagt
agctgacttactcaccctgacctgaatcggcggccaaccagtagaatacccattcatcgctatcggtcaact
agcctccatcctttactttatgctcctcctagttctcatgccaatcgccagcatcatcgaaaacagcctatt
aaaatgaag----a----gtctttgtagtatact--g-attactttggtcttgtaaaccaagaatggagga-
tcc--cgt-ctccctaagac------tcaaggaagaggca---ataaccccaccgtcagcacccaaagctga
cattct--aactaaactattccctg-attc------------cctcacct------------cca-ttattt
caat------tcatatattcaaca-acccttactctgcttgcc-cagta-tgtatgcctt------------
------------------------------------------------------------------------
----------------------------cccccccctccccc------------------------------
------------------------------------------------------------------------
------------------------------------------------------------------------
--------------------------------------------------------catgtatatcgtgca-
tta--atggtt-tgccccatgcata-taagcatgtaca------------tattatggttgattttacat--
------------------------------------------------------------------------
------------------------------------------------------------------------
------------------------------------------------------------------------
------gtatgcacctcacctagatca---------------------------------------------
--------cgagcttgatcaccatgcctcgagaaaccatcaatccttgc-gcgacgtgtacctcttctcgct
ccgggcccatc----------------------acatgtgggggttacta-tcgt-gaaactatacctggca
tctggttcttacctcagggccataac----------------------------------------------
-----------------------------------------aatcctcaatccaatcctactaacctctcaa
atgggacatctcgatggactaatgactaa-tcagcccatgatcacacataactgtggtgtcatgcatttggt
atttttaacttttggggggggagaaattggtatcactcaactatggccaagtgtggcctcgtagcag-tcaa
ataacttg-----------------------------------tagctggacttatccttcatcattta--t
ccccatcgcac--agct-gtaaggtgc-aattcagtcaatggtcacaggacatacacac-------------
----------------atatacccaccccctcgtgcacacgcacgtgc------------------------
------------------------------------------------------------------------
------------------------------------------------------------------------
------------------------------------------------------------------------
-----------------------------------------------------tcagcagacagaaactac-
----acacacacac--acacacacacacacacaca--------------------------------cacac
acacacacacacacaca----------cacacacacacacacacacacacacacac----------------
------------------------------------------------------------------------
------------------------------------------------------------------------
------------------------------------------------------------------------
------------------------------------------------------------------------
------------------------------------------------------------------------
------------------------------------------------------------------------
------------------------------------------------------------------------
------------------------------------------------------------------------
------------------------------------------------------------------------
------------------------------------------------------------------------
--------------------------------------------------acacgttaatgtagcttatt--
-aaacaaagcaaggcactgaaaatgcctagaagagtc-ata-agactccataaacacaaaggtttggtcctg
gccttcctattagttattaacagggttacacatgcaagtctccacatcccagtgaagatgccctctaaatca
c-catg-tgattaaaaggagcgggtatcaagcacact--------taccagtagctcataacgccttgctca
accacacccccacgg-gacacagcagtgataaaaattaagc-catgaatgaaagttcgactaagccatgtta
acatcaagagttggtaaatttcgtgccagccaccgcggtcatacgattaacccgaactaataggcccacggc
gtaaaacgtgttaagag-ctaca------acaacactaaagtt-aaaatttaaccaggccgtaaaaagctac
cgttaatat-aaaa-tatg--ccacgaaagtgacttt-actattt--ccgacagcacgatagctgaggccca
aactgggattagataccccactatgctcagccctaaacatagatagctta--tgtaacaaaactacctgcca
gagaactactagcaacagcttaaaactcaaaggacttggcggtgctttacatccctctagaggagcctgttc
tataatcgataaaccccgatatacctcaccacttctagctaaa-tcagtctatataccgccatcttcagcaa
accctcaaaaaaggaagaaaagtaagcataataataat----acataaaaaagttaggtcaaggtgtagccc
atgaagtgggaagaaatgggccacattttc-taat--taagaacata---------ctcacgaaggttttta
tgaaaactaagaactaaaggtggatttagtagtaaa-ttaagaatagagagctt------------------
-----------aattgaatagggccatgaagcacgcacacaccgcccgtcaccctcctcaagcag------t
acactca-------------gacactaca-taatccgt-caaccagaccaaggcaagaggagataagtcgta
acaaggtaagcgtactggaaagtgtgcttggaca-aatcaaagtgtagcttaata-----aaagcacccggc
ttacacccaggagatttcacatat-cgatgaccactttg-aaccaaaactagcccaacca------accg--
ccaatccaattacca------ctgca----acctcaatcaaaacattcagtca--cacc-a-ttacagtata
ggagatagaaatttt----attcggagctatagagaaagtaccgcaagggaacgatg-aaagaaa--aattt
aaagtaacacatagcaaagattaccccttgtaccttttgcataatgaattagctagaa-caacctagcaaag
agacct-taagctagacctcccgaaaccagacgagctacttatggacaacccac---gggggtgaactcatc
tgtgtcgcaaaatagtgagaagatttataagtagaggtgaaaagcctaacgagcctggtgatagctggttgc
cc-agagca-gaattttagttcaactttaaatttacct---aataacccc-aaaatt--gaaatgtaaattt
aaattataatctaaaaaggtacagctttttaga-acaaggatacaaccttacttagagagtaaaat-taa--
-----acg--aaaccatagtaggcttaagagcagccaccaattaagaaagcgttcaagctcaacaat--tca
c---accacttaattccaaaaat-cccaaacaactcctaa------cacaccactgggctaatctattta--
-a-taatagaagcaacaatgctagtatgagtaacaagaagc--acttctccttgcacaagcttataacagtc
aacgaatg-ctcgctgatagttaa-caacatgataaagacaaaccactaataaaa--catatatcaaatcaa
ttgttagcccaacacaggagtgcaa----------taaggaaagattaaaagaagtaaaaggaactcggcaa
acat-aaaccccgcctgtttaccaaaaacatcacctccagcatgctcagtattggaggcactgcctgcccag
tgacg--ctagttcaacggccgcggtatcctgaccgtgcaaaggtagcataatcatttgttctctaaataag
gacttgtatgaatggccacacgagggtttaactgtctcttacttccaatcagtgaaattgaccttcccgtga
agaggcgggaatagaccaataagacgagaagaccctatggagcttcaattaact-aacccacaataacctat
-ta---------------cgacacc-----aacaggattaac--atg-actttattgacatgggtt-agcaa
tttaggttggggcgacctcggagaacaaaacaacctccgagtgatt---caatcacagaca---aacccgtc
-gaagta---ttatatcacttattgatcc-aaca---gtttgatcaacggaacaagttaccctagggataac
agcgcaatcctatttaagagtccatatcaacaa-tagggtttacgacctcgatgttggatcaggacatccta
atggtgcagcagctattaagggttcgtttgttcaacgattaaagtcctacgtgatctgagttcagaccggag
caatccaggtcggtttctatctattaaaactgcctctcccagtacgaaaggacaagagaagcaaggcccatt
cca-ccggaatgccttagg-actaatagatg--acacaatctcaatctagcccgtccattactc-----aat
gaccct-agagacagggtttgttagggtggcagagcccagtaattgcgtaaaacttaaacttttattaccag
aggttcaaatcctctccctaaca--acatgttcatagttaacatcatttcgctaatcgtaccagtcctactc
gccgtagctttcctgacattagtggaacgaaaaatcctaggatacatacaacttcgcaagggtccaaacatt
gtaggaccctatggcctcctacaaccaatcgcggacgccgtaaagctcttcactaaagaacccctgcgaccc
ctaacatcatccgttactatgttcgtaacagccccaattctggccctaacactagccctgaccatatgaatt
ccattacccatgccttaccccctcattaacataaacctaggggtcctgttcatattggcaatatcaagccta
gccgtctactccatcctatgatccggatgagcctcaaactcaaaatatgccctaatcggggccctccgagct
gtagcccagacaatctcctatgaagtcacattagccattatcctcctctcactattactgataaatggctca
tttaccctgtccacactaatcaccacgcaggagcacctgtgattggtcctacccgcatgacccctagccata
atatggtttatctcaaccttagcagaaaccaaccgtgcaccattcgacctgacagaaggagaatcagagcta
gtatcaggattcaatgtcgaatatgcggccggaccattc-gccctattcttcctagccgagtacgctaacat
tatcataatgaacatcctcacaacgatcctattcttcggcgcattccacatcccttacctaccagaactata
caccatcaacctcaccataaaaacacttttactaacagccctattcctatgaatccgagcatcctatccacg
attccgctatgaccaacttatacacctattatgaaaaaacttcctccctctgacactggcgctgtgcatgtg
acatatagccctacccattataacagcaagcattcctccccaaacat---aagaaatatgtctgacaaaaga
attactttgatagagtaaattatagaggt-tcaagccctcttatttctagaattataggaatcgaacctaac
cttaagaactcaaaaatctccgtgctaccaaacttacaccaaattct---acagtaaggtcagct-aaa-ta
agctatcgggcccataccccgaaaatgttggtttat--tcccttcccgtactaatcaaacccctcgtcctta
ccatcattatatccactgtcatctcagggaccatcatagtactaataagctcccactgactgacaatctgaa
ttgggtttgaaataaatatgctagccatcatccccattataataaaaaaatttaacccacgagccatagaag
catcaacaaaatatttcctcacccaggccaccgcatccatactcctcatactaggaatcatcatcaacctac
tactaacaggccaatggacagtactaagcacccccaacccaatcacatcaaacacaataacaatagccttag
caatgaaactgggactatcaccctttcacttctgagtgcccgaagtaacccaaggaatcccactatcgtcag
gaataattctacttacctgacaaaaaatcgcccccctatccattctatatcaaatctcaccatccattaacc
caaacctactagtaattatagcagccgcatccgtcctagccggaggctga-gggggtctcaaccaaacacag
ctccgaaaagtcctagcttattcatcaatcgcccacataggatgaatgatcgccgtaacaacgtacaacccc
accctgacactac--------------taaaccttacaatctacattataataacactaggggcattcatac
tattcaccctaaactcatccacaactacactatcactatctcacatatgaaataaactcccactgataacct
ccctagtcctaataactatactctccctaggaggcctgcctcccctctcaggatttatccctaaatgaataa
tcatccacgagcttacaaaaaacgacataatcgccacagcaatattcatagcaataacggccctactaaact
tatacttctacatacgactgacatacgcaacggcactaactatatttccctcaacaaacacaataaaaataa
aatgacaattcgaaaacacaaaaaatagcatccttctaccccctctaattgtaacctcaaccatgctacttc
cattaaccccaataatattaacactattctagaagtttaggttaaa---aagaccaagggccttcaaagccc
taagtaagtgcc-acccgcttaactcctgaac------ctgttctaaggactgcaaggacata-tctcacat
ctactgaacgcaaatcaatcgctttaa-ttaagctaagccctt---------cctagattggtgggctacca
tcccacga-aactttagttaacagctaaataccctagg-caactggcttcaatctacttctcccgccgcgaa
ggaaaaaaa--
>KY117536_Aonyx_cinereus|Aonyx_cinereus50_mt/1-16154
ggcgggagaag-ccccggcaggg---ttgaagctgcttctttgaatttgcaattcaatgtgat-att-tcac
cacaaggc-------ttggcaaaaaggggact--taaacccctatccttagatttacagtctaatgctctta
tcagccactt----------------tacccatgttcatagatcgatgattattctccacaaaccacaaaga
tattggcaccctctaccttctgttcggagcatgagctggaatggtaggcactgccctcagcctattaatccg
cgcggagttaggccaacccggtgccctgctaggggatgaccaaatttacaatgttattgtcaccgcccacgc
atttgtaataattttcttcatagtcatgccaatcatgatcggagggtttggaaactgactagtacccctaat
aattggtgcacccgacatagcattcccacgaataaataacataagcttctgacttttacctccgtccttcct
tctcctcctgacctcctc--------------------------------------tatggtagaagcgggt
gcagggacagggtgaactgtatacccccctctagcaggaaacctagcacatgcaggagcatcggtagacctg
acaattttttctctccacttagcaggtgtctcatccatcctaggggccatcaactttattactaccattatc
aatataaaaccccctgcaatatcacaataccaaactcccctgtttgtgtgatctgtcctaatcacagccgta
ctcttactcttatctctaccagtcctggcagccggaattaccatgctactcacagatcgaaacctgaacacc
accttttttgatccggctggaggaggagaccccattctgtatcaacatttattctgatttttcggacaccca
gaagtttacatcttaattttacctggctttggaattatttctcatatcgtaacatactattcggggaaaaaa
gaaccgtttggctatataggaatagtatgggcaataatatcaatcggcttcctaggctttattgtatgagca
caccacatattcactgtaggcatggatgttgacacgcgagcatattttacatcagccactataattattgct
attcctacgggagttaaagtgtttagctgactagccactctgcatggaggaaacattaaatggtcgccggct
atactatgagccctagggtttattttcctgtttacggttgggggtctgacgggtatcgtattatcaaattcg
tcactagacattgtccttcacgacacgtactatgtagtagcacatttccactacgttctctcaataggagca
gtgttcgcaatcatgggcggattcgtccactgattcccactattcacaggatacacactaaatgatatctga
gcaaaaattcacttcacaattatattca----tcggagtaaacataacattctttcctcagcactttctagg
cctatcaggtatgccccgacgctattccgactacccagatgcctacacaatatgaaatacggtatcttccat
gggttcattcatttcactaacagcggtaatactaatgatcttcataatctgagaagctttcgcatccaaacg
agaagtactgacagtagaactcacctcaacaaatattgagtgactacacggatgccctcctccatatcacac
cttcgaggaaccagcctacgtgctatcaaa---ataagaaaggaaggaatcgaaccccct-agaatcggttt
caagccaatatcataaccattatgtctttctcgataa--agagatattagt-aaa--aattacatgactttg
tcaaagttaaattataggtgagagccctttatatctcc-atggcgtaccctttccaaataggcctccaagat
gcaacctcccctattatggaggaactcctgcatttccatgaccacacactgataatcgtattcttaattagc
tctctcgtcctatacatcatctcactaatattgactactaagctcacgcatactagcaccatagacgcccaa
gtagtcgaaacaatctgaaccgtcctaccagctatcattttgatcctgatcgcccttccctcactacgaatc
ctctacataatagacgaaatcaacaacccctccttaaccgtaaagaccatggggcatcaatgatactgaagc
tatgagtacacagactatgaagacctgaatttcgactcctacataatcccgacccaagaactaaaacccgga
gagctacgactgctagaagtagataaccgagtagtcctcccaatggagataacaattcgcatgctaatctca
tctgaagacgtattacactcgtgggccgtaccatccctgggactaaaaactgacgccatcccaggacgccta
aatcaaaccaccctgatggctatgcgaccaggactatactacggccaatgctcagagatctgtgggtctaat
cacagctttatgcctatcgtccttgaactagttcctctatcatattttgaaaaatgatccacctccatgctg
taga--------------------------------------------------------------------
-ttcattgagaagctaaac--agcattaaccttttaagttaaagactgggagccc-a-acctctcctcaatg
acatgccacaactagacacctcaacttgatttattacgattctatcaatagttatcaccctattccttgtat
tccaactaaaagtatcaaaacaccacttcccagaagaccccaagccaaaactaacggtcgcgccaaaacccg
tcacaccctgagaaaaaaaatgaacgaaaatctattttcctctttcattacccctacaataataggacttcc
tattgtcatcgctatcgtaatactcccaagtatcatatttccctcgcctagccggctaatcaacaaccgact
cgtctctattcaacaatgactagtgcagctgacatcaaaacaaatgctagcaatccacaaccagaaaggaca
aacctgagcattaatactaatatcccttatcctatttattggctccactaacctcctaggcctactgccaca
ctcatttacccccactactcaattgtccttaaacctgggtatggccatccccttatgaataggtacggtaat
cacaggcttccgatacaaaactaaagcttctctagcccacttcctaccacaaggaacaccgctccccttgat
ccccatgctcattatcattgaaaccattagcctgttcatccaacctatggccctagccgtacgactaacagc
caacatcactgcaggccacctattaattcacctaatcggaggagccaccctggctttaataaacatcagcac
caccgcagcaatagtaactttcg---taatccttgttcttctgaccatcctagaatttgcagtagccattat
ccaagcctatgtcttcaccttactagtaagcttatacctacacgataacacttaatgacccaccagactcac
tcataccatatagttaatccaagcccttggccgttaacaggagccctctctgccctcctcataacgtcaggg
ttagtaatatgatttcattttaactcaacgctccttttaactctgggcataataaccaacacactgactata
tatcaatgatgacgagacattgtccgggaaggaaccttccaaggccaccacactcccaccgtccaaaaaggc
ctacggtacggaataatccttttcatcacatcggaagtcttcttctttgcaggcttcttctgggccttctat
cactcgagtctagcaccgacccccgaactaggaggatgctgaccacccacaggaattacacccctagacccc
ctggaagtaccactactcaacacctcagtcctcctggcttccggagtctccattacttgggcccaccacagt
ctaatagaaggagaccgcaaacacatgcttcaagcccttttcattacgatctccctgggcctgtacttcacc
ctcctacaagcctcagaatactatgaagcaccatttacaatctccgacgggatttacggctctacattcttc
atggccacaggattccacggccttcacgtcatcattggatctaccttccttattatttgtttcctacgtcaa
ttaaactatcacttcacatctagccaccactttggattcgaagcagctgcctgatattgacattttgtagac
gtcgtatgactattcctgtatgtatctatctattgatgaggatcctatttctctagtat---taacgagtac
agtcgacttccaatcaactagttctggcaaa-aatccagagagaaat--aataaatataatactgactctac
tcaccaatgcatcactagcatccctactcattctgatcgcattctgacttccccaactaaatatctacacgg
aaaaagcaggcccatacgaatgtggcttcgaccccctagggtcagcacgcctccctttctccataaaattct
tcctagtagcagtcacatttttactattcgatttagaaatcgcattacttctgccactgccgtgagcctcac
agtcagctaacctgaagactacactcgccacagcgctaacactaatctctctcctagccgcaggcctagctt
atgaatgaaccgaa----------------------------------------------------------
--------------------gaaggcctagaatgaaatgaatag--tgataattagtttaata---aaaaca
aatgatttcgactcattagattgtaaatcacatt-------------------acaattatc-aa-atgtcc
atggtatatatcaacatcttcctggcctttattttatccctcataggactacttatttaccgatcccaccta
atgtcctccctactctgcttagaaggcataatactatctcttttcatcatgataacagtcactatcctagca
aatcacttcacactagctagtatggcccccatcatcctgcttgtattcgcggcctgtgaagcggccctggga
ttgtccctgttag----------tcatagtctccaatacatatggaacagactatgtacaaaacttaaacct
actacaatgctaaaaattatcataccaaccataatattaattcccctaacatgactatcaaagcatagcata
atctggatcaacacaacagcccatagtatactaattagcctaatcagcctaacataccttaaccaactccca
gacaacagcctaaacttctcattattattttttacagactccttatccacacccctattaatgctcacaaca
tgacttctccccctgatactcatagcaagccaacaccacctatcaaaagaaactcccacccggaaaaagcta
tacatcacaatactggtaacgttgcagctgctcctaatcataacattcactgccacagaactaattatattt
tacatcctatttgaagccacactcatgccaacactaattatcattacccgatgaggcaaccaaacagaacgc
ctaaatgccggcctatatttcctattctacaccctagtgggctccctgcccctcctgatcgccctactgtga
ctccaaaacaacctgggcaccctaaaccttttaataatccaatactgggcacagcctctaccaaactcctga
tctaacatactactatggctagcatgcataatggcattcatagtaaagatacccctatacggccttcaccta
tgactcccaaaagctcacgtagaggcccccattgcaggatccatagtccttgccgccgtactccttaaacta
ggcgggtacggaataatacgaatcaccatactattaagccccctaactagttatatagcttaccccttcatg
atactatccctgtgaggaataatcataacaagctccatctgcctacgccaaacagacctgaagtccctaatc
gcctactcctccgtcagccacatggccttagtaatcatagcggtactaatccaatcgccatgaagttacata
ggagcaacagccctaataattgcccatggactgacgtcatccttgctattctgcctagccaactccaactac
gagcgcatccacagccgcactataatcctcgcacgaggcctgcaaatgctcctgccactaatagctacatga
tgattactcgctagcctagccaacttagccctaccccctacaatcaatttgataggggaactatttgtggta
atagcctcattctcatgatccaacatcactattatcctaatgggtatcaatatcaccattaccgccctatac
tccctatacatgctaatcaccacacaacgcggaaaatttacacatcacattaaaaacatcaaaccatcattc
acacgagaaaactccctgatggtcctccacctattacccctactactcctctcgctcaaccccaaaatcatt
ctaggccccatctgctgtaaatatagtttaac---gaa----------------------------------
------------------------------------------------------------------------
------------------------------------aacgttagattgtgaatctagcaataaaagctcaa-
gcctttttatttaccgaaa-----------------------------------------------------
------------------------------------------------------aagtattatgcaggaact
gctaactc-atgcttccatgtataaaaacatggctttttc-aacttttaaaggatagtagtcatccgttggt
cttaggaaccaaaaa-attggtgcaactccaaataaaagtaatcaatctactcacctcatcagtcctcgtaa
cactattcatattaaccctccccattatgacgactaacaccaccctatacaccaataaactttacccccaat
atgtaaaaactactacctcttacgccttcgtaatcagcctaatccccataataatgtttcttcactcaggac
aagacacaataatttcgaactgacactgagtcacaatccaaacgataaaactctcactcaactttaaactcg
actacttttcaatgatctttgtaccagtagcattattcgtcacatggtctatcatagagttctcgatgtggt
acatacactcagaccctcacattaaccgattcttcaaatatctcctccttttccttatcactataataatcc
tagtcactgccaacaatatatttcaactattcatcggatgggaaggagtaggcattatatcattcctactta
tcggctgatgatacggccggacggacgccaacacagcggcactacaagccattctatacaaccgcattgggg
acgtaggattcatcctagccatagcctgatttctagctaacctgaacacctgagacttccaacagatcctca
taactagccataaagacctgaacacccctctcataggcctgctactagcggccaccggaaaatctgcacaat
tcggcctccacccatgactgccctctgccatggagggcccaactcctgtatcagccctactgcactcaagca
ctatagttgtagcaggagtattcctcctaatccgatttcaccccctaatagaacataataaaaccatacaaa
ccatcaccctatgtctaggggcagtcacaactttgttcacggcaatctgtgccttgacacaaaacgacatca
aaaaaatcatcgccttctccacttcaagccaactcggactaataattgtaaccatcggcattaaccaaccct
acctagcatttcttcacatctgcacacacgcattcttcaaagccatactattcatatgctctggatcaatca
tccacagcctaaatgatgaacaagacattcgaaaaataggaggactattcaaagcactaccattcaccacaa
cctccctaatcgttggaagcctagcactcacaggaatacctttcctaacaggattttactccaaagacctaa
ttatcgagactgccaacacgtcgtatgccaacgcctgagcccttttaataaccctcgttgctacctccataa
cagctgcctacagcactcgaatcctattcttcgcactcctaggacaaccccgcttcaaccccatcattacaa
tcaacgagaataatccgctcctaatcaactccattaaacgtcttctattagggagtatctttgcaggattcc
taatctcccacaacattacacccaccaccaccccacagataactatgcctcattatcttaaaatcatggccc
ttgctgtaactgtctcgggtttcatcctggcactggaacttaacctcacaacgcaaagcctaaagttcaaat
acccctctaacctattcaaattctcaaacatactaggttactttcccactaccattcaccgcctaataccta
aaacaaacctacacataagccaaaaatcagcatcgacactactagacctaatctgactagaaaaagccctac
caaaatctatctcccaccttcaaataaaatcctcaatcgccattaccaaccaaaaaggcctaatcaaactat
acttcttatcattcatactaactttagccctcagcctgctcat--------acttaatttccacgagtaact
tccatgattaccaatactccgataaaaagcgatcaaccagtgacgataaccaaccaagtcccataactatac
aaagccgcaatccccatagcctcctcactgaaaaaccctgag---tccccggtatcataaataacccaatca
cccgccccattgaacttcaacacaacttcaacctcaacatc---atcgtcctttaaaatataacaagcagtc
aacaactcagacaacaaaccaacaataaaagcacccaggacagccttattagagacccaaacctcaggatac
tgctcagtagccatagctgtggtatacccaaaaacgaccaacataccccc---caaataaatcaaaaatacc
attaaacccaggaacgaccccccaaaactcagcacaatgccacaaccaacagccccactaataattaaaacc
aacccgccgtagataggagaaggctttgaagaaagccctacaaaactaactacaaaaacaacacttagaatg
aatacaatgtatgtcatcattattcctacatggaatctaaccatgactagtgacatgaaaaaccaccgttgt
atttcaactataagaaca-ttaatgaccaacattcgcaaaactcacccattagccaagatcatcaacgactc
attcgtcgacctgcctgcgccatcaaacatctcagcatgatgaaactttggatctctactcggaatctgctt
aattcttcaaattcttacaggtttattcttagccatacactacacgtcagacacaactacagccttctcatc
agttacgcatatctgccgagacgtcaactacggctgaattatccgatacatacatgcaaatggggcctctat
attctttatctgcctgttcttacacgtaggacgcggcctatactatgggtcttatatattccccgaaacatg
aaacattggcatcatcctactattcacaactatagcaacagcattcataggttacgtcttaccatgaggaca
aatatccttttgaggcgcaactgtaatcactaacttactatcagccgtcccatacatcggaactgatcttgt
agagtgaatctgaggaggattctcagtagacaaagccaccctaacacgattctttgctttccactttatcct
accgtttatcatcctagcactagcagcaattcacctcctgtttctccacgaaacaggctccaacaacccctc
cggaattccatccgactctgacaaaatcccattccatccctactacaccatcaaagatgtcctaggcgccct
actcctaatcctaatactaataaccctggtgctattctccccagacctactaggagacccagacaactacac
tcccgctaacccactcagtacaccaccccatatcaagcctgagtggtacttcctattcgcatacgcaattct
gcgatctatccccaacaaactgggaggagtactagccctaatcctatctatcctaatcctagccgtcgtccc
actgctacacacctcaaatcaacgaagtataatattccgcccactaagccaatgtttattctgactcttagt
agctgacttactcaccctgacctgaatcggcggccaaccagtagaatacccattcatcgctatcggccaatt
agcctccatcctttactttatgctcctcctagttctcatgccaatcgccagcatcatcgaaaacagcctatt
aaaatgaag----a----gtctttgtagtatact--g-attactttggtcttgtaaaccaagaatggagga-
ccc--cgt-ctccctaagac------tcaaggaagaggca---ataaccccaccgtcaacacccaaagctga
cattct--aactaaactattccctg-attc------------cctcacct------------cca-ttattt
caat------tcatatattcaaca-acccttactctgcttgcc-cagta-tgtatgccttc-----------
------------------------------------------------------------------------
----------------------------cccccccctccccc------------------------------
------------------------------------------------------------------------
------------------------------------------------------------------------
--------------------------------------------------------catgtacatcgtgca-
tta--atggtt-tgccccatgcata-taagcatgtaca------------tattatggttggttttacat--
------------------------------------------------------------------------
------------------------------------------------------------------------
------------------------------------------------------------------------
------gtatgcacctcacctagatca---------------------------------------------
--------cgagcttgatcaccatgcctcgagaaaccatcaatccttgc-gcgacgtgtacctcttctcgct
ccgggcccatt----------------------acatgtgggggttccta-tcgt-gaaactatacctggca
tctggttcttacctcagggccataac----------------------------------------------
-----------------------------------------aatcctcaatccaatcctactaacctctcaa
atgggacatctcgatggactagtgactaa-tcagcccatgatcacacataactgtggtgtcatgcatttggt
atctttaatttttggggggggagaaattggtatcactcaactatggccaagtgtggcctcgtagcag-tcaa
ataacttg-----------------------------------tagctggacttatccttcatcattta--t
ccccatcgcat--agct-gcaaggtgc-agttcagtcaatggtcacaggacatacacac-------------
----------------atatacccaccccctcgtgcacacgcacgtgc------------------------
------------------------------------------------------------------------
------------------------------------------------------------------------
------------------------------------------------------------------------
-----------------------------------------------------tcagcagacagagactag-
----ctcaatcgga--ccctcttaccctccataac--------------------------------ttcaa
aagtatacaagcaccca----------taccgtcccaccaaatcccaaaggcaga-----------------
------------------------------------------------------------------------
------------------------------------------------------------------------
------------------------------------------------------------------------
------------------------------------------------------------------------
------------------------------------------------------------------------
------------------------------------------------------------------------
------------------------------------------------------------------------
------------------------------------------------------------------------
------------------------------------------------------------------------
------------------------------------------------------------------------
--------------------------------------------------actagttaatgtagcttatt--
-gaacaaagcaaggcactgaaaatgcctagaagagtc-ata-agactccataaacacaaaggtttggtcctg
gccttcctattagttattaacagggttacacatgcaagtctccacatcccagtgaagatgccctctaaatca
c-catg-tgattaaaaggagcgggtatcaagcacact--------taccagtagctcataacgccttgctca
accacacccccacgg-gacacagcagtgataaaaattaagc-catgaatgaaagttcgactaagccatgtta
acatcaagagttggtaaatttcgtgccagccaccgcggtcatacgattaacccgaactaataggcccacggc
gtaaaacgtgttaagag-ctaca------acaacactaaagtt-aaaatttaaccaggccgtaaaaagctac
cgttaatat-aaaa-tatg--ccacgaaagtgacttt-actattt--ccgacagcacgatagctgagaccca
aactgggattagataccccactatgctcagccctaaacatagatagctta--tgtaacaaaactacctgcca
gagaactactagcaacagcttaaaactcaaaggacttggcggtgctttacatccctctagaggagcctgttc
tataatcgataaaccccgatatacctcaccacttctagctaaa-tcagtctatataccgccatcttcagcaa
accctcaaaaaaggaagaaaagtaagcataataatgat----acataaaaaagttaggtcaaggtgtagccc
atgaagtgggaagaaatgggccacattttc-taat--taagaacata---------ctcacgaaggttttta
tgaaaactaagaactaaaggtggatttagtagtaaa-ttaagaatagagagctt------------------
-----------aattgaatagggccatgaagcacgcacacaccgcccgtcaccctcctcaagcag------t
acactca-------------gacactaca-taatccgt-caaccagaccaaggcaagaggagataagtcgta
acaaggtaagcgtactggaaagtgtgcttggaca-aatcaaagtgtagcttaata-----aaagcacccggc
ttacacccaggagatttcacatat-cgatgaccactttg-aaccaaaactagcccaacca------accg--
ccaatccaattacca------ctgca----acctcaatcaaaacattcagtca--cact-a-ttacagtata
ggagatagaaatttt----attcggagctatagagaaagtaccgcaagggaacgatg-aaagaaa--aattt
aaagtaacacatagcaaagattaccccttgtaccttttgcataatgaattagctagaa-caacctagcaaag
agacct-taagctagacctcccgaaaccagacgagctacttatggacaacccac---gggggtgaactcatc
tgtgtcgcaaaatagtgagaagatttataagtagaggtgaaaagcctaacgagcctggtgatagctggttgc
cc-agagca-gaattttagttcaactttaaatttacct---aataacccc-aaaatt--gaaatgtaaattt
aaattataatctaaaaaggtacagctttttaga-acaaggatacaaccttgcttagagagtaaaat-taa--
-----acg--aaaccatagtaggcttaagagcagccaccaattaagaaagcgttcaagctcaacaat--tca
c---accgcttaattccaaaaat-cccaaacaactcctaa------cacaccactgggctaatctattta--
-a-taatagaagcaacaatgctagtatgagtaacaagaagc--acttctccttgcacaagcttataacagtc
aacgaatg-ctcgctgatagttaa-caacatgataaagacagaccactaataaaa--catatatcaaatcaa
ttgttagcccaacacaggagtgcaa----------taaggaaagattaaaagaagtaaaaggaactcggcaa
acat-aaaccccgcctgtttaccaaaaacatcacctccagcatgctcagtattggaggcactgcctgcccag
tgacg--ctagttcaacggccgcggtatcctgaccgtgcaaaggtagcataatcatttgttctctaaataag
gacttgtatgaatggccacacgagggtttaactgtctcttacttccaatcagtgaaattgaccttcccgtga
agaggcgggaatagaccaataagacgagaagaccctatggagcttcaattaact-aacccacaataacctat
-ta---------------cgacacc-----aacaggattaac--atg-actttattgacatgggtt-agcaa
tttaggttggggcgacctcggagaacaaaacaacctccgagtgatt---caatcacagaca---aacccgtc
-gaagta---ttatatcacttattgatcc-aaca---gcttgatcaacggaacaagttaccctagggataac
agcgcaatcctatttaagagtccatatcaacaa-tagggtttacgacctcgatgttggatcaggacatccta
atggtgcagcagctattaagggttcgtttgttcaacgattaaagtcctacgtgatctgagttcagaccggag
caatccaggtcggtttctatctattaaaactgcctctcccagtacgaaaggataagagaagcaaggcccatt
cca-ccggaatgccttagg-actaatagatg--acacaatctcaatctagcccgtccattactc-----aat
gaccct-agagatagggtttgttagggtggcagagcccagtaattgcgtaaaacttaaacttttattaccag
aggttcaaatcctctccctaaca--acatgttcatagtcaacatcatttcgctaatcgtaccagtcctactc
gccgtagctttcctgacattagtggaacgaaaaatcctaggatacatacaacttcgcaagggtccaaacatt
gtaggaccctatggcctcctacaaccaatcgcggacgccgtaaagctcttcactaaagaacccctgcgaccc
ctaacatcatccgttactatattcgtaacagccccaattctagccctaacactagccctgaccatatgaatt
ccattacccatgccttaccccctcattaacataaacctaggggtcctgttcatattggcaatatcaagccta
gccgtctactccatcctatgatccggatgagcctcaaactcaaaatatgccctaatcggggccctccgagct
gtagcccagacaatctcctatgaagtcacattagccattatcctcctctcactattactgataaatggctca
tttaccctgtccacactaatcaccacgcaggagcacctatgattggtcctacccgcatgacccctagccata
atatggtttatctcaaccttagcagaaaccaaccgtgcaccattcgacctgacagaaggagaatcagagcta
gtatcaggattcaacgtcgaatatgcggccggaccattc-gccctattcttcctagccgagtacgctaacat
tatcataatgaacatcctcacaacgatcctgttcttcggcgcattccacatcccttacctaccagaactata
caccatcaacctcaccataaaaacacttttactaacagccctattcctatgaatccgagcatcctatccacg
attccgctatgaccaacttatacacctattatgaaaaaacttcctccctctgacactggcgctgtgcatgtg
acatatagccctacccattataacagcaagcattcctccccaaacat---aagaaatatgtctgacaaaaga
attactttgatagagtaaattatagaggt-tcaagccctcttatttctagaattataggaatcgaacctaac
cttaagaactcaaaaatctccgtgctaccaaacttacaccaaattct---acagtaaggtcagct-aaa-ta
agctatcgggcccataccccgaaaatgttggtttat--tcccttcccgtactaatcaaacccctcgtcctta
ccatcattatatccactgtcatctcagggaccatcatagtactaataagctcccactgactgacaatctgaa
ttgggtttgaaataaatatgctagccatcatccccattataataaaaaaatttaacccacgagccatagaag
catcaacaaaatatttcctcacccaggccaccgcatccatactcctcatactaggaatcatcatcaacctac
tactaacgggccaatggacagtactaaacacccccaacccaatcacatcaaacacaataacaatagccttag
caatgaaactgggactatcaccctttcacttctgagtgcccgaagtaacccaaggaatcccactatcatcag
gaataattctacttacctgacaaaaaatcgcccccctatccattctatatcaaatctcaccatccattaacc
caaacctactagtaattatagcagccgtatccgtcctagccggaggctga-ggaggtctcaaccaaacacag
ctccgaaaagtcctagcttattcatcaatcgcccacataggatgaatgatcgccgtaacaacgtacaacccc
accctgacactac--------------taaaccttacaatctacattataataacactaggggcattcatac
tattcaccctaaactcatccacaactacactatcactatctcacatatgaaataaactcccactgataacct
ccctagtcctaataaccatgctctccctaggaggcctgcctcccctctcaggatttatccctaaatgaataa
tcatccacgagcttacaaaaaacgacataatcgccacagcaatattcatagcaacaacggccctactaaact
tatacttctacatacgactgacatacgcaacggcactaactatattcccctcaacaaacacaataaaaataa
aatgacaattcgaaaacacaaaaaatagcatccttctaccccctctaattgtaacctcaaccatgctacttc
cattaaccccaataatattaacactattctagaagtttaggttaaa---aagaccaagggccttcaaagccc
taagtaagtgcc-acccacttaactcctgaac------ctgttctaaggactgcaaggatgta-tctcacat
ctactgaacgcaaatcaatcgctttaa-ttaagctaagccctt---------cctagattggtgggctacca
tcccacga-aactttagttaacagctaaataccctagg-caactggcttcaatctacttctcccgccgcgaa
ggaaaaaaa--
>KY117537_Axis_porcinus|Axis_porcinus44_mt/1-16402
ggcgggagaag-ccccggcagagt--ttgaagctgcttctttgaatttgcaattcaacatgaa-att-tcac
cacgagac-------ttggtaaaaagaggaatatttaacctctgtctttagatttacagtctaatgcttcac
tcagccattc----------------tacctatgttcattaaccgctgattattttcaaccaaccataaaga
tattggtaccctgtacttattgtttggtgcttgagcaggcatagtaggtacagccctaagcctattaattcg
tgctgaactgggtcaacctggtaccctacttggagatgaccaaatttataatgtaatcgtaaccgcacatgc
attcgtaataattttctttatagttataccaattataattggaggatttggcaattgactggttcccctaat
aattggtgccccagacatggcattcccccgaataaacaatataagcttttgactccttcccccctctttctt
actgcttctagcatcatc--------------------------------------cataattgaagctggc
gcaggaacaggctgaactgtatatccccctctagctggtaatttagctcacgcaggggcttcagtagacctg
actattttctctttacacctggcaggtgtctcttcaattttaggggccattaactttattacaacaattatc
aatataaaaccccctgctatatcacaatatcaaactcctctatttgtgtgatccgtactaattactgctgtg
ttactgcttctctctcttcctgttctagcagccggaattacaatattactaacagatcgaaatttaaataca
accttctttgacccagcaggaggcggagaccctattttataccagcacttattctgattttttggtcaccct
gaagtatatatccttattttacccggctttggtataatttcccatatcgtaacatattactcaggaaaaaaa
gaaccattcgggtacataggaatggtctgagctataatatcaattggattcctaggatttatcgtatgagcc
catcatatatttacagttgggatagatgttgatacacgagcctattttacatcagctactataattattgcc
atcccaactggagtaaaagtctttagttgattagcaacacttcatggaggtaatattaaatgatcacctgcc
ataatatgagctttaggctttattttcctctttacagttggaggtttaaccggaattgttcttgccaattct
tctctcgacattgtccttcatgacacatactatgtagttgcacatttccactatgtactgtcaataggagcc
gtgtttgctattataggagggtttgttcactgatttccactattctcaggatatacactcaatgatacgtga
gccaaaattcactttgtaattatatttg----taggcgtaaatataactttctttccacaacatttcctagg
actgtccggtataccacgacgttattctgattatccggacgcgtacacaatatgaaataccatctcatctat
aggctcattcatttctttaacagcagtaatattaataatttttattatctgagaagcgttcgcatccaaacg
agaagtctcaatcgtagaactaacaacaactaatttagaatgattaaatggatgccctccgccataccatac
atttgaagaacctacatacgtaaacttaaa---ataagaaaggaaggaatcgaacccccc-atagctggttt
caagccaacatcataaccactatgtctttctcaattt-atgaggtgttagt-aaaa-tattatataactttg
tcagggttaagttacaggtgaaaaacccgtacacctcatatggcttatcccatacagctaggcttccaagat
gcaacatcacctattatagaagaactactacattttcatgaccacacattaataattgttttcctaattagc
tcgctagtactctatattatttcactaatgttaacgacaaaactaacacatactagtacaatagacgcccaa
gaggtagagacaatctgaacaattctgccagctattatcctaatcttaattgctcttccatctttacgaatc
ttatatatgatagacgaaattaataacccatctctcacagtaaaaactataggacatcaatgatattgaagt
tatgagtacacagattatgaagacctaagctttgactcctatataattccaacatcagaattaaaaccagga
gaactgcgactactagaggtagataaccgagttgttctaccaatagaaataacaatccgagtattagtctcc
tctgaagacgtactgcactcttgagccgtaccctccctaggactaaaaacggacgcaatcccaggccgcctg
aaccaaacaactcttatatcaactcgaccgggcctatattacggacaatgctctgaaatttgcggatcaaat
cacagcttcatacctatcgttattgaactagttcctttaaattatttcgaaaaatgatctgcatcaatacta
taaa--------------------------------------------------------------------
-atcattaagaagctaaaa-tagcactagccttttaagctagagactgagagcacaa-tactctccttaatg
aaatgccacaactagacacatctacatgacttacaataattatatcaatattcctaactctcttcattattt
ttcaactaaaaatttcaaaacacaatttccattttaatccggaactgacattaaccaaaacacaaaaagaag
ataccccttgaaaaacaaaatgaacgaaaatttatttacctctttcattaccccaataattctaggcctccc
actcgccactctcatcgttatatttcctagcctactatttccaacatcaaatcgtctagtaaataatcgctt
tatttctctccaacaatgaatacttcaactcgtatcaaagcaaataatagggattcacaatgccaaaggaca
aacatgagcattaatactcatatctttaattctattcattggatctacaaatctcctgggcctattacccca
ctcatttacaccaaccacacaattgtcaataaatttaggcatagccattcccctatgagcaggggctgtagt
tacaggcttccgcaataaaactaaagcatcacttgctcattttcttccacaaggaactccaactccattaat
tcccatactagttgttattgaaactatcagcctttttattcaaccaatcgccctagccgtgcgattaacagc
taatattactgcaggacacctactaattcacctaattggaggggctacacttgcactaataagcattagtac
tacaacagccctagttacattca---ccattctagtgctactcacaattcttgaatttgcagtagccatgat
tcaagcatatgtatttactcttctagttagtctctacttgcatgacaacacataatgacacaccaaacccat
gcttatcacatagttaacccaagtccctgacccctaacaggagctctatcagccctattaataacctccggc
ttaattatatgattccatttcaactcaataattctactaacacttggcctaacaacaaatatacttacaata
tatcaatgatgacgagacattattcgagaaagtactttccaaggacaccacactccaaccgtccaaaaaggt
ctccgctacggaatgatccttttcattatctctgaagtcctatttttcaccggatttttctgagcattttac
cactcaagccttgccccaacacccgaattaggtggatgctgacccccaacaggcattcacccacttaaccct
ctagaagtcccactactcaacacctccgttttactagcctcaggagtttccatcacctgagcacaccatagc
cttatagaagggaaccgcaatcatatactgcaagccttatttattactatcgcactaggcatctatttcaca
ctattacaagcctcagaatactacgaagcaccttttactatctcagacggagtttatggctcaactttcttt
gtagccacaggcttccacggcctacatgtcattattggatccacattcttgattgtctgcttttttcgtcaa
ttaaaattccattttacttccaatcaccatttcggcttcgaggctgctgcttgatactggcacttcgtagat
gtagtatgattattcctctacgtatctatctattgatgaggctcatattcttttagtat---taattagtac
aactgacttccaatcagttagtttcggtat--aacccgaaaaagaat--aataaacctaatactagccctct
taaccaactttacactggcctcactgcttgttattattgcattctgacttccccaactaaacgtatattcag
aaaaaacaagtccctacgaatgtggatttgaccccatgggatcagcccgcctacccttctccataaagtttt
tcctagtagccattacatttcttctctttgacctagaaattgcactcctcttaccactcccatgagcctctc
aaacagatgacctaggcacaatacttactatagccctcttcttaattttattactagccgcaagcctagctt
atgaatgaacccaa----------------------------------------------------------
--------------------aaaggactagaatgaactgaata---tggtatttagtttaatac--aaaata
aatgatttcgactcattagattatgattaaattc-------------------ataattacc-aa-atgtct
ttagtgtatataaatattataacagcattcatagtagccctagcaggactattaatatatcgatctcacctt
atgtcctctctcttatgcttagaaggaataatattagccctctttgtaatagcctccctaacgatcctaaat
ttacattttaccctagcaagcataatacccattattttattagtttttgcagcctgcgaagcagcactagga
ttatcattactgg----------ttatagtatcaaatacatatggcactgattatgttcaaaaccttaatct
acttcaatgctaaaatacattatccccactataatacttatacccctgacctgattatcaaaaggcaatata
atctgaattaactctacaactcacagtctattaattagcctcacaagccttctccttataaaccaattcagc
gacaatagcctcaacttctcattactattcttttctgactccctatcaacaccattattaatcctaactata
tgacttcttcccttaatactaatagctagtcaacaccatctatcaaaagaaagcattactcgaaaaaaacta
tatattaccatattaattt--attttacttttcttaattataacttttactgctatggaactaattttcttc
tacattttattcgaagcaacactagtcccaacacttattattatcacccgatggggaaaccagacagaacgc
ctaaacgccggtctctatttcctattttatactctagtaggttctctcccactactaatcgcattagtctat
ctccaaaacatcaccggatctctaaattttctagtactccaatactgagtacaacctctatccaactcctga
tcaaacgttttcatatgactagcatgcataatggcctttatagtaaaaataccactatacggcctccatctt
tgactgcctaaagctcatgtagaagctcctattgcaggctccatagtccttgcagcaatcctactaaaatta
ggaggatacggaatactacgaattacaacattcctaaacccactcactgaattcatggcataccccttcatt
atgctgtccctatgaggcataattataaccagctcgatttgcctccgtcaaacagaccttaaatcactaatt
gcttactcctccgttagtcatatagcacttgttattgtagccatcctcatccaaacaccttgaagctacata
ggagccacagccctaataatcgctcacggcctcacctcatctatacttttttgcctagcaaattctaactat
gaacgaattcacagccgaacaataattctagcccgaggcctacaaacctttctcccactgatagctacctga
tgacttctagcaagcctaactaacttagccctccctccaacaattaacctaatcggagagctatttgtagta
atatcttctttttcatgatccaacatcacaattattttaataggactaaacatagtgatcaccgccttatat
tccctctatatattaatcacaacacaacgaggcaaatatacccaccatattaacaatatttcaccctccttc
acacgagaaaacgccctcatatcattacacatactacccctactattactatcactaaacccaaaaattatt
ctaggacccttatactgtaaatatagtttaaa---aaa----------------------------------
------------------------------------------------------------------------
------------------------------------aacattagattgtgaanctaataatagaaacttat-
atcttcttatttaccgaaa-----------------------------------------------------
------------------------------------------------------aag---catgcaagaact
gctaactctatgctcccgtatgtaataatacggctttttcgaacttttagaggatgacagaaatccgttggt
cttaggaaccaaaaa-attggtgcaactccaaataaaagtaataaacctattctcttcctttgcactagtca
ccctgctactattaactattcccattatagctacaagtcctaataattattatatttccaattatccactct
acgtaaaaacaactatctcatatgcttttatcaccagtataattcccacaataatatttattcacactggcc
aagaaataattatctcaaactgacactgattaactattcaaactattaaactatcactcagcttcaaaatag
actacttctcaataatatttgtaccagtagcattatttgtcacatgatccatcatagagttttcaatatgat
atatatactcagaccccaatattaatcaattcttcaaatatctcctcctatttcttatcaccatgctcattc
ttgtcacagcaaataatctatttcagttatttattggatgggaaggtgtaggaattatatcattcttactca
ttgggtgatgatatggacgatcagatgcaaatacagcagccctacaagcaatcctatataatcgtatcggtg
acatcggttttatcctagcaatagcatgattcctcacaaatcttaacgcctgagacttccaacaaatcttca
tgctaaatccaaatgactctaacatacccctaatgggtctagcactagccgcaactggaaaatccgcccaat
ttggcctacacccatgactaccctctgctatagaaggccctactcccgtctcagcactactccactcaagca
caatagtagtagcaggtattttcttacttatccgcttccatccactgacagaaagcaacaaatttgcacaat
ccattctactatgcctaggagctattactaccctatttacagcaatatgcgctctaactcagaatgacatca
aaaaaattatcgctttttccacatccagccaactaggccttataatagtgacaattggtattaaccaaccct
acctagcatttcttcacatctgcacccatgccttttttaaagccatactattcatatgctccggctctatca
tccataacctaaatgacgaacaagacattcgaaaaataggaggcctatttaaagccataccatttaccacaa
cagccctgattatcggcagtcttgcactaacaggaatacctttcctcaccggattctactccaaagacctaa
ttattgaagccgccaatacgtcgtacaccaacgcctgagccctcttaatgacactaattgccacctccttca
cagccatctacagcacccgcatcattttctttgcacttctaggacaacctcgattcccaaccctaatttcca
ttaatgaaaataacccctttctaataaactccattaaacgcttaataattggaagccttttcgcaggattca
ttatttccaacaacattcctccaataacagttccccaactaacaataccctactatttaaaaacaacagccc
taacagtaacaatcctaggttttattttagcactagaaatcagcaatataaccaaaaacctaaaattcaatt
acccaacaaatattttcaaattctctaatatactaggatattttcctacaatcatacaccgcctaactcctt
atataaatttaacaataagccaaaaatcagcgtcctctctcctagacttaatttgacttgaaagtattttac
caaaaacaacctcacttattcaaatgaaaatatcaattatggtcacaaaccaaaaaggcttaatcaaactat
atttcctctctttcctagtcacaattattattagcatagtcct--------atttaatttccacgagtaatt
tccataataaccactacgccaattaataaagaccacccagtcacaataaccaatcaagtaccataactgtaa
agagccgcaatccccatagcctcctcactaaaaaatccagag---tcacccgtatcataaataactcaatcc
cctagcccattaaattggaacacaatctccacc------tc---ctcatcttttatcacataataaactatc
ataacttccatcaatagaccagtaacaaacgcccccaatacagtcttattagacacccaaacctcaggatac
tgctctgtagctatcgccgttgtataaccaaaaactactatcatcccccc---taaataaattaaaaacacc
attaaacctaaaaaggacccaccaaaatttagtacaataccacaaccaaccccaccactcacaattaaacct
aaacccccataaataggcgagggcttcgaagaaaatcctacgaaaccaagcacaaaaataatacttaaaata
aatacaatgtatgttatcattattctcacatggaatctaaccatgactaatgatatgaaaaaccatcgttgt
cattcaactataagaaca-ctaatgatcaacatccgaaaaacccacccattaataaaaattgtaaacaacgc
attcattgacctcccagcaccatcaaatatttcatcctgatggaacttcggctctctgctaggagtctgctt
aattctacaaatcctcacgggcctattcttggcaatacactatacatccgacacaataacagcattctcctc
tgttacccatatttgccgagacgtcaattacggctgaattattcgatatatgcacgcaaatggagcatcaat
attttttatttgcctatttatacatgtaggacgaggcctatactacggatcatacacctttctagaaacatg
aaacattggagtaattctcctattcacagttatagctacagcattcgtaggatatgtcctaccatgaggaca
aatatcattctgaggggcaacagttattaccaacctcctctcagcaatcccttacatcggcacaaatctagt
cgaatgaatctgagggggcttttcagtagacaaagcaactttaacccgattcttcgctttccactttattct
cccatttattattgcagcactcgctatagtacacctacttttcctccacgaaacaggatccaataacccaac
aggaatcccatcagatgcagataaaatccccttccatccctactataccattaaagatattctaggtattat
acttctaatcctcttcttaatattactagtactattcgcaccagatctacttggagacccagacaactatac
cccagcaaacccactcaacacacctccccatattaaacccgaatgatatttcttatttgcatatgcaatcct
acgatctatccctaataaactaggaggagtcttagccctagcttcatctatcctaatcctaatttttatacc
catcctccacacatccaaacaacgcagcataatattccgaccattcagccaatgcttattctgaatcttagt
ggcagacctactaacacttacatgaatcggaggacaaccagttgaatacccctttattattatcggacaact
agcatccatcttatacttttttattattctagtccttataccaattaccagcacaatcgaaaacaacctcct
aaaatgaaga-taa----gtctttgtagtatact--a-aatacactggtcttgtaaaccagaaaaggagaa-
taattaac-ctccctaagac------tcaaggaagaagcc---atagccccactatcaacacccaaagctga
agttct--atttaaactattccctg-atgc------------ctttatta-atatagttccataa-aaatca
agaa------ctttattagtattaaatttccaaaaaaaattaa-taatt-caatacagctttct--------
------------------------------------------------------------------------
-------------------------------actcaacacccaaatttacattttatatagtatttccc-ac
acgacataacatataatgca----------------------------------------------------
------------------------------------------------------------------------
-----------cttcatgcgcttatagtacataaaattaatgtattaggacatat-tannnnnnnnnnnnnn
nnn-nnnnnnn-nnnnnnnnnnnnn-nnnnnnnnnnnn------------nn--------------------
------------------------------------------------------------------------
------------------------------------------------------------------------
--------------------------------------nnnnnnnnnntagtac-atagtacataata-ttg
tccatcgtacatagcaca-ttgagtca----------aatcagtccttgtcaacatgcgtatcccgtcc-cc
tag-atcacgagcttaactaccatgccgcgtgaaaccaacaacccgcta-ggcagggatccctcttctcgct
ccgggcccata----------------------tattgtgggggtagctatttaa-tgaattttatcagaca
tctggttctttcttcagggccatctc----------------------------------------------
-------------------------------------------acctaaaatcgcccactctttccccttaa
ataagacatctcgatggactaatgactaa-tcagcccatgctcacacataactgtggtgtcatacatttggt
atttttaatttttgggggga-------tgcttggactcagcattggccgtctgaggccccgacccgg--agc
ataaattg-----------------------------------tagctggacttaactgcatcttgag---c
atccccataat-ggtag-gcgtggggc-atggcagtcaatggtcacaggacataattat-tatttcatgaat
taatcccatagtatttattttttcccccccttattt------------------------------------
------------------------------------------------------------------------
------------------------------------------------------------------------
------------------------------------------------------------------------
--------------------------------------------------tttt------------------
---------------ccccccctttttttaatttt-------------------------ccccct------
---tatatagctaccact-------atttttaacacactttcccctagatattatttcaaatttatcacat-
------------------------------------------------------------------------
------------------------------------------------------------------------
------------------------------------------------------------------------
-----------------------ttccaatactcaaa-tagcactccaga-agaaggtaagtatataagcg-
--------------ccaattttttcctaattccata------------------------------------
----------------------------------------------------cagttaatgtagctt-----
------------------------------------------------------------------------
------------------------------------------------------------------------
------------------------------------------------------------------------
------------------------------------------------------------------------
------------------------------------aaataataaa----gcaannnnntgtagcttaaa--
-taataaagcaaggcactgaaaatgcctagatgagtg-tat-caactccataaacacataggtttggtccca
gccttcctattagcccttaatagacttacacatgcaagcatccgcaccccagtgaaaatgccctccaaattt
a--ctc-agactaagaggagctggtatcaagcacaca----------tctgtagctcacgacaccttgctta
gccacacccccacgg-gaaacagcagtgataaaaattaagc-catgaacgaaagtttgactaagtcatatta
ac---tagggttggtaaatttcgtgccagccaccgcggtcatacgattaacccaagttaataagcgtacggc
gtaaagcgtgttaaag--cacta------tatcaaataaagtt-aaatttcaattaagctgtaaaaagccat
aattgcaataaaaa-taaa--caacgaaagtaacttt-acagctg--ctga-aacacgatagctaagaccca
aactgggattagataccccactatgcctagccttaaacacaaatagtta--tataaacaaaactattcgcca
gagtactaccggcaacagcttaaaactcaaaggacttggcggtgctttatacccttctagaggagcctgttc
tataatcgataaaccccgataaacctcaccattccttgctaat-tcagtctatataccgccatcttcagcaa
accct--aaaaaggtacaaaagtaagcacaaccatagc----acataaagacgttaggtcaaggtgtaacct
atggagtggaaagaaatgggctacattttc-taata-nnngaaaa--------tctaatacgaaagttatta
tgaaa-ttaataaccaaaggaggatttagcagtaaa-ctaagaatagagtgctt------------------
-----------agttgaattaggccatgaagcacgcacacaccgcccgtcaccctcctcaagtag------g
cacaata--------tac----tcaaact-tatttac--atatattaatcatatgagaggagacaagtcgta
acaaggtaagcatactggaaagtgtgcttggata-aatcaagatatagcttaaac-----aaagcacctagt
ttacacctagaagatttcacaca--tcatgaatatcttg-aaccaattctagcccgcaaa------cccatt
cacactaaattatca------ataca----ctataaaataaaacattcattta---ata-a-caaaagtata
ggagatagaaatttta---atacggcgccatagagaaagtaccgtaagggaatgatg-aaagaaaa-aaatt
aaagtacaaaaaagcaaagattaccccttgtaccttttgcataatgagttaactagtaaaaacttaacaaaa
tgaatt-tcagctaagtaccccgaaaccagacgagctacttatgaacaatttat--cgagaaccaactcatc
tatgtagcaaaatagtgagaagatttgtaagtagaggtgaaacgcccaacgagcctggtgatagctggttgt
cc-agaaaatgaatattagttcagctttaaaaatacca---aaaatatgaacaaatt--ataatgtattttt
aaaagttagtctaaaagggtacagccttttaga--aatggatacaaccttaactagagagtaaaac-tta--
-----aca-taaaccatagtgggcctaaaagcagccaccaattaagaaagcgttaaagctcaacaat--aaa
a---caatactaattccaataataaatagtcaactcctaa------tctaatactggactaatctattaa--
---aaatagaagcaataatgttaatatgagtaacaagaagc-agcttctccccgcataagtttaagtcagt-
acctgataatactctgactattaa-cagcaaaataagaataacctaactataaat--aacttattaactata
ctgttaatccaacacaggaatgcgc---------ttaaggaaagattaaaagaagtaaaaggaactcggcaa
acactaaaccccgcctgtttaccaaaaacatcacctccagcataaccagtattggaggcactgcctgcccag
tgaca--accgttaaacggccgcggtatcctgaccgtgcaaaggtagcataatcacttgttctctaaatagg
gacttgtatgaatggccacacgagggttttactgtctcttacttccaatcagtgaaattgaccttcccgtga
agaggcgggaatatactaataagacgagaagaccctatggagctttaactactt-ggcccaaagaaataaac
-ct----------------catcgc-----taaggaaacaac--aac-actctt----tatgggcc-aacag
ctttggttggggtgacctcggagaacaagaaaacctccgagcgattt-taaagactagacc---tacaagtc
-gaatca---cacaatcgtttattgatcc-aaaa---aattgatcaacggaacaagttaccctagggataac
agcgcaatcctattcaagagtccatatcgacaa-tagggtttacgacctcgatgttggatcaggacatcccg
atggtgcaaccgctatcaaaggttcgtttgttcaacgattaaagtcctacgtgatctgagttcagaccggag
taatccaggtcggtttctatctattatg--tatttctcccagtacgaaaggaccagagaaataaggccaact
tca-aacaagcgccttaa--cccagttaatg--atatcatcttaattaactccacaaaca-------aaatt
tgccct-agaaaagggccttgttaaggtggcagagcccggtaattgcgtaaaacttaaaactttataatcag
agattcaaatcctctccttaaca--aaatgttcatagttaatattctaatactaatcatccccattctccta
gccgtagcattcctcacactagtagaacgaaaagtcctaggatatatacaatttcgtaaaggcccaaacgtt
gtaggcccctacggccttctccaacctattgcagatgccatcaaacttttcattaaagaaccactacgaccc
gccacatcctcaatctcaatatttattttagcccccattctagccttaagtctagccctaaccatatgaatt
cccttacccataccatatcccctcattaatataaacctaggagtcctatttatgttagcaatatcaagccta
gccgtatattccattctctgatcaggctgagcctctaattccaaatacgcactaatcggagctctgcgggca
gtagcacaaacaatttcatatgaagtaacactagcaattatcctactatctgttctcctaataaacgggtct
ttcacactctctaccctaattattacacaagaacaagtatgactaattttcccagcatgacccttagcaata
atatgatttatctcaacgctagcagaaacaaaccgagctcctttcgacctcaccgaaggcgaatcagaacta
gtctccggctttaacgtagaatatgcggcaggaccattt-gccctatttttcatagcagaatatgcaaacat
tattannnnnnatatttttacaacaattttatttttaggagcatttcacaacccaatcctaccagaacttta
tacaatcaatttcaccattaaatccttactactaacaatttcctttttatgaatccgagcatcctatcctcg
atttcgctacgaccaacttatacacctgctatgaaaaaattttctacctttaacactagccctatgcatatg
acatgtgtcactacccattcttatatcaagtatccctccacaaacat---aagaaatatgtctgacaaaaga
attactttgatagagtaaataatagaggt-ttaagccctcttatttctagaactataggaattgaacctact
cccaagaatccaaaactctttgtgctccca-a-atacaccaaattct--aatagtaaggtcagct-aat-ta
agctatcgggcccataccccgaaaatgttggtttat--acccttcccatactaataaacccaatcatcttta
tccttatcttatcaacaataatattaggtactattattgttataatcagctcccattgactacttgtctgaa
ttggattcgaaataaatatgctcgccatcatccccatcataataaagaaacacaacccacgagccacagaag
catcaaccaaatattttttaacccaatcaacagcctcaatattactaataatagccgttattattaacctaa
tattctcaggccaatgaactgtaataaaattatttaacccagtagcatcaatactcataacaatggctctca
ccataaaactaggaatagccccattccacttctgagtcccagaggtaacacaaggaattcccctatcatcag
gcctaattctactcacatgacaaaaactagcacccatatccgttctctatcaaatttccccatcgattaatc
taaatataattttgaccatttctattttatcaattataattggaggctga-ggaggactaaaccagacccaa
ctacgaaaaattatggcatattcatcaattgcccacataggttgaataacagcggttctaccatataacccc
acaataacactac--------------taaacctaatcatttatatnnttataacttctaccatgttttcac
tatttatggccaattcaactactacaacactatcactatcacatacctgaaataaaatacccgtaatgactg
tcctaattctcattactctcttatcgataggaggactccccccactatcaggatttataccaaaatggataa
tcatccaagaaataacaaaaaacgataacctcatcctacccactctcatagcaattacagcactactaaacc
tatatttttacatacgacttgcatactccaccgcactaacaatattcccctctacaaataacataaaaataa
aatgacaattttctattacaaaacaaataccccttctacctacaataattgttttatctactatattattac
catttacaccaattctatcaattttagaataggagtttaggttaacc--tagaccaagagccttcaaagccc
taagcaagtaca-atatacttaactcctga--------------taaggattgcaagaccaca-tcttacat
caattgaatgcaaatcaaccactttaa-ttaagctaaatcctc---------actagattggtgggctctac
ccccacga-aactttagttaacagctaaacaccctaat-caactggcttcaatctacttctcccgccgcgaa
aaaaaaaa---
>KY117538_Callosciurus_erythraeus|Callosciurus_erythraeus51_mt/1-16656
ggcgggagaag-ccccggcagag---ttgaagctgcttctttgaatttgcaattcaatatgac-aat-tcac
ctcaggac------tttggtaaaaagagggc---tcaacctctgtctttagatttacagtctaatgc-ttgc
tcagccattttaccac---------ctacttatgttcgtcaaccgttgattattctcaaccaatcacaaaga
cattggaacactctaccttctattcggggcctgagccgggatagtaggaaccgctcttagtctactgatccg
agctgaattaggtcaacccgggactctactaggagatgatcagatctataatgtaattgtaactgcacatgc
tttcgtaataatcttctttatagtaatgcctatcataattggaggctttggaaattgactagttcctctgat
aattggagcccctgatatagcattcccccggataaataatataagcttctgactgcttccgccctcttttct
tcttcttctagcttcctc--------------------------------------tatagttgaagcaggt
gctggaaccggatgaactgtctatcccccactggctggaaatctcgcccatgcaggagcttctgtagaccta
accattttctcactccatctagcaggcgtctcatcaattctgggagctattaattttatcactactattatt
aatataaaacccccagctatgtcccaatatcaaacccccctgttcgtctgatccgtactaattaccgcggta
ctgctcctcctatccctacccgttctcgccgcaggaattaccatactcctaaccgaccgcaacttaaacaca
acattctttgatcccgcaggaggcggtgatcctattctctatcaacacctgttctgattttttggacaccct
gaagtttatattctaatcttacctggcttcggaataatctctcatattgttacctattattcaggtaaaaaa
gagcctttcgggtatataggaatagtatgggccataatatctattggcttcctagggtttattgtatgagct
catcacatattcacagtagggatagacgtagacacccgagcatactttacatccgctactataattatcgcc
attcccacaggagtaaaagtttttagctgactagctactttacacgggggaaacattaaatgatcccctgcc
atactatgagccttgggctttatctttttattcacagtgggaggcctgacaggaatcgtcctggctaactca
tcattagacatcgtcctacatgatacttattatgttgtagcccattttcactatgtcctatctataggagcc
gtctttgcaattataggtggcttcgtacattgatttcccttattctccggatatactctcgatgacatatga
gctaaagtccactttactgtaatatttg----taggagtaaacttaacattcttcccccaacattttctagg
cctatcgggtatgccccgacgttactcagactaccctgatgcttacacagcatgaaacactgtatcttcaat
aggctcattcatctctcttacagctgtaataatcataatttttataatctgagaggcattcgcatcaaaacg
agaagttctagtagtagaattaacctcaactaacttagagtgactgcacggatgcccacctccttatcatac
atttgaagaacctacctacgtaaaagtataattacaagaaaggaaggaatcgaaccccct-ataattggttt
caagccaatctcataaccactatgtctttcttta-----taagacattagt-aaaataattacataactttg
tcgaagttaacttataggttaaagtcctttatgtcttatatggcttatccctttgaactcggttttcaagac
gccacttcacctattatagaagagctcttacattttcacgaccatactcttataattgtattcttaattagc
tctttagtgctttatatcatttcacttatacttactactaaacttacccatacgagcactatggacgcacaa
gaagttgaaactatctgaacaatcctaccagcaattatcctaatcttaattgcccttccatccctacgaatc
ctttatataatggatgaaatcaatgacccttctttgacagtcaaaaccatgggtcaccagtgatactgaagc
tatgaatacaccgactacgaagacttaaactttgattcctatataatcccaacttctgatctaaaaccaggc
gaattgcgtcttctagaagtagacaatcgagttgttctgcctatagaacttcctatccgcatactcatttca
tcagaagatgttctccactcctgagcagtcccttctttagggttaaaaacagacgctattccaggccgactt
aatcaagctactctaacatccacacgaccaggactatattatggccaatgctcagaaatctgcgggtccaac
cacagctttatacccatcgtccttgaactagttccactaaaatacttcgaatgctgatcctcatcaatactg
taaa--------------------------------------------------------------------
-ttcattatgaagctaacc-tagcattaaccttttaagttaaagattaggagtttaa-acctcctcataatg
atatgccccagctagacacatcaacatgactaaccacaattatttccatatttctcgcactatttatcttat
ttcaaattaaaatctctaaccaccccttcccttctaatccctcattaaaagacatagctcccactcactaca
aaaccccttgagaaaacaaatgaacgaaaatctatttacctctttcattacccctacaataataggtctccc
tatcgtcatcctcatcattttattccccaacatcttattcccatctcccaaccgactcattaataaccgctt
tatctctttacaacaatgactaattcaattaatcctaaaacaaataatagttatacacaacttaaagggacg
aacttgatccctaatattagtctcactaattctatttattgggtctacgaatctcctaggcctcttgcccca
ctccttcacaccaactactcaactatcaataaatctaggcatagccattcctctatgggccggaacagtaat
tacaggctttcgtcataagaccaaggcatcattagcccatttcctcccccaaggcaccccaatcccacttat
tcctatactaatcctcattgagactatcagcctatttattcaaccaatagccttggccgtccgattaacagc
aaacattacagccggccacctactcatacacctaattggaggggctacactagtcctgatatctatcagtcc
tcccacagcaataatcacattta---ttatccttatccttttaacaatacttgaatttgcggtagccctgat
tcaagcttatgtcttcactcttctagtaagcctatacttacacgataatacctaatgacccaccagactcat
gcttaccatatagtcaatcccagcccatgaccccttacaggagccctctcggcccttctcctaacttcagga
ctaattatatgatttcactttaactccaactttattttaacacttggtatacttactaatattctcactata
taccaatgatgacgggatattgttcgtgaaggtacatttcaaggccaccacacagccattgttcaaaaaggc
cttcgatacggaataatcctatttatcatctcagaagtattcttcttcgcgggctttttctgagctttttac
cactctagcctagccccaacccctgaactaggaagctgctggccccccgtagggattaaccccctaaacccc
ttggaagttccactcctaaatacctcagttctcttggcctctggtgtctcaattacctgagcccatcatagt
ttaatagaaggccatcgtatacatataattcaagcactgtctattactatcgccctcggactatacttcaca
ttgcttcaagcctctgaatatctagaaacttcctttacaatttcggatggcatctatggctcaaccttcttc
atggccaccggatttcacggcctacatgtaattattggatccactttccttttagtatgcctaatacgccaa
ttaaacttccatttcacctctagccaccatttcggatttgaagctgcggcctgatactgacattttgtagat
gtagtctgactattcctatatgtctcaatttattgatgaggctcatactctcttagtat-agcatccagtac
agttgacttccaatcagccagcctcagaata-actctgagagagagt--aataaacctgataatctctattc
ttactaatacatttatcgcactgctcttaatctcagtagcattctgattacctcaactaaacatctatgtag
aaaaaacaagcccatacgaatgtggctttgatcccataggatcagctcgacttccattctctataaaatttt
ttcttgttgccattacctttctcctatttgacctagaaattgccctcctccttcccctaccctgagcatctc
aaactgatagtctaatacttatactaattgtagccctcatactccttcttattctaaccctcggcctcgcat
acgaatgaattcat----------------------------------------------------------
--------------------aaaggcttagaatgaactgaataa--tgataattagtttaaatt--aaaaca
agtgatttcgactcactaaattatgttct--aac-------------------ataattatc-aacatgcct
attattatcctaaatattactattgcctatataatctcactgctaggagtgttcatttatcgatctcaccta
atatcatctctcctgtgcctagaaggaataatactagctatatttatcttgagcacattaataactttaaac
tctcacttctctttatcatacataatacctattatccttctagtattcgctgcatgcgaagccgccgtagga
ttagcccttctcg----------taatagtatcaaacacttatggcttagactatgtccaaaacctcaacat
ccttcaatgctaaaaattattctacccacaattcttcttgcccccctcacatgattttccaaaagctcgata
atctgaattaacccctcaatccacagcttaataattagcctattagtcctcctgtcacttaacaaaacaagc
gacagcgacctagtcttttcccctacctttttctcagatcccctgtcttcacctcttctcattctctcagca
tgactactaccacttataattatagcaagccaaagtcacctgtcaaacgaacccttaatccgaaaaaaactt
tatattcttatacttatctcactccaatctttcctaatcataacattctccgctatagaactgatcatgttc
tatgtcctcttcgaagccacattaatcccaaccctcattattattacacgatggggaaatcaatcagaacgt
ttaaatgccggactctactttctattttataccctagcaggatcattacccctactaatcgcattaatctat
atccaaaagacaacaggatccctaaaccttataatctccacataccaaaactttaacctcccctcaacctgg
actaatgatatcctatgattagcatgtattatagctttcatagttaaaatacccctttatggacttcacctt
tgactccccaaagcccatgtcgaagcccctattgccggatccatggtcctagcagccattctcttaaaacta
gggggctatggaatgatccgaatctccgcactactacacccaatcacaagctccatggcctatccatttatt
atgctatctttatgaggcataatcataactagctccatctgcttacgacaaacagacctaaaatctctcatc
gcctactcatcagttagccatatagccctggtaattgtagcaatcatgattcaaacaccctgaagcttcatg
ggtgcaacagctctaataattgcccatggactaacatcatccatattattctgtcttgctaatactaactac
gaacgaattcatagccgaactatactattagcccgaggcctacaatcaattcttcctctcatggcaatatga
tggctactagctagcctaaccaacttagcactacctcccacaatcaacttagttggagaactattcatcatt
ctagccaccttctcatgatccaacatgacaatcattctcacgggagcaaacatattaatcacagccctatat
tcactttacatactaatttcaactcaacgtggaaaattcacataccacctatccaatattaacccatcactt
acacgtgaaaacatgttaatatttatacacatttctcctcttatcttactttctataaaaccttcaattatc
ctaggtcaactgtattgtaaatatagcttaacca-taa----------------------------------
------------------------------------------------------------------------
------------------------------------agcattagattgtgaatctaaagttagagccttag-
catctcttatttaccgagg-----------------------------------------------------
------------------------------------------------------aagc---atgcaagaact
gctaactc-atgctcccgtgcctacactcacggcttcctc-gacttttataggatagaagtaatccattggc
cttaggagccaaaaa-attggtgcaactccaaataaaagtaataaacatattttcctcatttattttattat
ccctccttgcacttacattccccatttttcttgctctaacagacctgtataaaagtaataaataccccaact
atgtaaaaaatactattatttatgctctaatattctccctaacccctatactcatatttatttattctgact
atgaactaattatctctaactgacattgaataactattcaaaccctcaacctcactataagcttcaaactag
attatttctcaatactatttatacctatcgctctattcgttacatggtccattatagaattttcaatatgat
atatacactctgacccctacatcaatcgcttttttaagtacctcctaatgtttcttattactataataattc
tagttacttcaaataacttattccaactctttattgggtgagagggcgttggtattatatctttcctgctaa
tcggctgatggtatggtcgaacggacgccaacacagcagccctacaggcaatcctatacaaccgtattgggg
acattggattcgtgctcgcaatagcatgatttctaaccaattcaaactcatgagatcttcaacaactattca
ctattaaaccct------ctctcttaccccttactggcctactcctagcagcaactggaaagtcagcccaat
ttggtctccacccctgacttccctctgccatagaaggcccaacccctgtatcagccctcctccattccagca
caatagtagttgcaggtattttcctcctagtgcgcttctatccccttatcgaaaccaacaagactattcaat
caatagcgctctgcttaggcgctattacaacactatttacagctatctgtgcactaacccaaaacgatatta
aaaaaatcgtagcattctccacctctagccaactcggattaataatagtaacaattggaattaatcagcccc
atctagccttccttcatatctgtacccatgcattctttaaagcaatactgtttatatgctccggctcaatca
ttcacaacctaaatgacgaacaagacatccgaaaaatgggaggcctatttaaagtcttaccattcacctcct
cttccctaatcgtaggaagccttgcacttacaggcatgcccttcttaactggtttctactccaaagacctaa
ttatcgagtccgccaatacgtcgtataccaacgcctgagccctaattattacactcattgccacttccctta
cagctgtctacagtacgcgaattatctttttcgccctcataggacaacctcgattctcatctctatctccta
ttaacgaaaataacccccaacttattaattctattaaacgccttctagttggtagcgtcttcgctggatatc
ttttatccaacaacattcctcctataaacacacctatcctgactatacccctatacctaaaactaatagccc
tttttattacactcacaggattcacaatcgccatagacctaaaccaactaaccctatactttaaaaccaagc
cttactccaatttatccaacttttcaaacatactaggttacttcccccttacaatacaccgactttatccct
acattaacctctccgcaagccaaaaatcagcctcagctctactcgacatgatctgaatcgaaaaagcaatac
caaaactaattgctaatctccaatcttctgcctcaactatgacttccaaccataaaggccttgttaaactct
atttcctctcgttcctcttgtctaccattctagcatccatatttac-----agtctatttccacgagtaatt
tcaattacaataagaataccaacaaacaaagatcaacccgacaccaatataaaccagcaagtataactatat
agagctgctacccccatagactcttcgcgaattaaccctatt---tcatcaccctcaaataacactcaatct
tccatattattaaactcaattacaatctctacc------tc---atcatacagcacagacactaaaaccaca
actaactctgccattaatcccaataacaagacacctaatcccgctacccctgaaccccaagtgtcaggatac
tcctctgtggccatggctgttgtatacccaaataccactaacataccacc---taaataaatcaaaaacacc
attaatcccagataagaccctccagagtataaaacaatcccacacccaattccaccactaataattaaccct
agcccaccataaatcggtgaaggttttgaagaaatccctacaaaacctaaaacaaataatatgcttaataaa
taattcaaatatg---ccattatttttacatggagtctaaccatgaccaatgacatgaaaaatcatcgttgt
tattcaactataaaaacc-ataatgacaaacattcgcaaaacccaccccctaatcaaaattattaaccattc
atttattgaccttcccaccccctccaatatctcagcatgatgaaactttggctctctcttaggcatctgcct
aattattcaaatcttaactggactattcctagccatacactacacatcagatacacttaccgccttctcctc
tgtcactcatatttgtcgagacgtcaactacggctgacttatccgctatatacatgctaacggcgcttccat
attcttcatctgcctattcctgcacgtaggccgcggactatactacggctcttacctctattttgaaacatg
aaacatcggagtcgtcctcctattcgcagtcatagccacagcatttataggctacgtccttccctgaggaca
aatatccttctgaggcgccaccgtcatcaccaacctcctgtctgccattccctatattggaacaagtctagt
agaatgaatctgagggggtttctcagtcgacaaagccactctcactcgattcttcgcgttccactttatttt
accttttatcattgcggccctagctatagtccacctactattccttcacgaaacagggtcaaacaacccagc
aggcctaatttccaattctgataaaatccctttccacccctactatacaatcaaagatatcctaggcctact
ggcccttctactattctttataatactaaccctattctcccctgacctcctaggagatcctgacaactatac
ccccgccaaccccctaaacactccccctcacattaagcctgaatgatattttcttttcgcttacgccatcct
tcgctccatcccaaataaactaggaggagtccttgcattagtactctccatcctaatccttgtacttctacc
catcctccacacatcaaaacaacgaagcataatgtttcgacccctgagccaatgtctcttttgaatcttagt
ggctgatctcttcatcctgacctgaatcggaggccagcctgtagaacaccccttcatcacaatcggccagtt
agcctccatcctctatttttcccttattctcctaataatgcctatcgccagtctaattgaaaacaagctcct
taaatgaag---ac----gccctaatagtataac--t-attaccttggtcttgtaaaccaaaaatgaagat-
cta--aat-cttcttagagcaaa-actcagggaagaaact--atacgctccaccttcaactcccaaagctga
tattactaatttaaactattccctg-cctt--------------acattc-gacaggttcctcaa-aatttg
actc------ttatgtcagtattgaaattttgtctac-------gaatg-t---------------------
------------------------------------------------------------------------
----------------------------------aatgattt-tatgtacatagtacat-taatgcttt-tc
cccatacattaa------------------------------------------------------------
------------------------------------------------------------------------
-------------tgtacta-gtacataatattattaatattacatagaacatcc-tatgtttatctaaca-
tta-aattcct-gtccccatgcata-taagcacgtatt------------aacatactcatatagtacataa
aacatgatcttccagc--------------------------------------------------------
------------------------------tcca-atatacactgata---ttcagtacggatattcat---
---------------------------taccccata--ttcagcattattcccc-atagcacataatattca
cttgcggtacatacccca-ttcagtca--------taaatcttcctcgctccaaatgactatccccttc-ca
acg-gtggtctcttaatctaccaacctccgtgaaatcatcaacccgccc-aattcgtgtccctcttctcgct
ctgcgcccata----------------------acacttgggggtagcta-gagt-gaaactttatctggca
tctggttcctacttcagggccatatc----------------------------------------------
-------------------------------------------atgta-acccgctcattcgttcctcttaa
ataagacatcacgatggattagttccatt-tctacccgtgacccaacataactgctctgtcatgcctttagt
ggttttatttttgggggga--------tgcttccactcaccattggccgtcagaggccccgttgcag-tcaa
cccaattg-----------------------------------tagctggacttattagtcactatgtttgg
tctggcatacc--tacc-cgcaggtat-aagtaagtcaatgcttgatggactaactttt-tccttactagag
aatctccac---------------------------------------------------------------
------------------------------------------------------------------------
------------------------------------------------------------------------
------------------------------------------------------------------------
------------------------------------------------------------------------
----tttaacccca-aacccctataacca--------taacccaaaattta---------tcttct------
tcttaaat-gtttcaaaaattattaacttctatcccagtatctccaaaataaataacctctttctcc-ttt-
ttcaatact---------------------------------------------------------------
-------------------------------------------------------------------aaatt
ccctcttctctccacccata-atctaaacggg-----------aattctct-ctattaact-cataacatat
--------------------------taatactta-taaaatagtcaatttgacacgtacatatataagaat
gcatatat-----taaaaccctatttgaactaaccttatataactt--------------------------
-------------------------------------------------cacccgttaatgtagcttaaata
caaagcaaagcactgaaaatgcttagattatgggtggag------agaagagggaagaatgcatatattaaa
accctatttgaac-----------------------------------------------------------
------------------------------------------------------------------------
------------------------------------------------------------------------
-----------------------------taaccttatataacttc----acccgttaatgtagcttaaa--
--tacaaagcaaagcactgaaaatgcttagatgggta-ttt-ataccccataaacataaaggtttggtcctg
gcctttctattggctcctagtaaacttacacatgcaaatatccatgtcccggtgaaaatgccctccatatca
a---ta-tgatcaaaaggagcaggtatcaagctcacta------aacctagttgctcatgacaccttgtaaa
accacacccccacgg-gatacagcagtgattaagattaagcatatgaacgaaagtttgactaagttatacta
tt---tagggttggtaaatttcgtgccagccaccgcggtcatacgattaaccctagtcaataaa-atacggc
gtaaagcgtgattaaaa-taaca------aacttaataagacc-aagcttaagctaagctgtaaaaagccct
cgctataataaaga-taat--taacgaaagtagtctt-aaaagtt--ttgaactcacgatagctaagatcca
aactgggattagataccccactatgcttagccctaaacctagacaatcaa---ataacaagattatccgcca
gagtactactagccacagcttaaaactcaaaggacttggcggtgctttacatccctctagaggagcctgttc
tataatcgataaaccccgatacaccttaccacctttagcaaatatcagcctatataccgccatcttcagcaa
acctt--aacaaagcctcacagtaagcacaataatatg----acataaatacgttaggtcaaggtgtagcct
ataaggtggaaagaaatgggctacattttc-taccttctagaacaacc--------cctacgatagctttta
tgaaa-ctaaaagctcaaggcggatttagtagtaag-ctaagaatagagagctt------------------
-----------agctgaatggggcaataaagcacgcacacaccgcccgtcaccctcttcaagtcc------t
atgcac---------agataacccatacc-taattcta-tcttactagtagcatgagaagagataagtcgta
acaaggtaaacatactggaaagtgtgtttggaat-aatcaagatgtagcttaacc-----aaagcacccggc
ttacacccggaagacttcatactc-atatgaacgtcttg-aaccagtcctagcccattca------actt--
cgacttcacctaacaaca---catta----cattaaaacaaaacatttatctc-----t-a-taaaagtata
ggagatagaaattcta---ccctggagctatagagctagtaccgcaagggaaagatg-aaagaaac-aactt
atagtaagacaaagcaaagactaacccttctaccttttgcataatgaattaactagacactacttcgcaaaa
agaatt-taagccaagaaccccgaaaccagacgagctacttatgggcagctaa----aagagccaatccgtc
tatgtagcaaaatagtggagtgacctataagtagaggtgaaaagcctatcgagcctggtgatagctggttgt
cc-agataa-gaattttagttcgacgttaaatttacct---caagaactc-ataatc--caaatgtaaattt
aactgctaatctaaagagggacagctctttaga-cataggaaaaaacctttattagagagtaaacc-tg---
-----aca-gacatcatagttggcctaaaagcagccaccaattaaaaaagcgttcaagcttaaccta--acc
a-acacaacttaatctaaacatt-aataatcacctcctaa------tacaatactggaccaatctataaac-
aa-tcatagaagaaataatgttaatatgagtaacaagaaaa-tacttctccctgcataagcttatatcag--
tccgaataaatcactgatagttaa-catacctataatttaacccatctatatcaa--ctcttattaactaca
atgttaatccaacaccggcatgcac-------ttcaagggaaagattaaaaaaagtaaaaggaactcggcaa
acac-taaccccgcctgtttaccaaaaacatcacctctagcataaccagtattagaggcactgcctgcccag
tgatc--tacattaaacggccgcggtatcctgaccgtgcaaaggtagcataatcatttgttctttaaatagg
gacttgcatgaacggctaaacgagggttaatctgtctcttacttttaatcagtgaaattgaccttcccgtga
agaggcgggaatagacaaataagacgagaagaccctatggagcttaaatttatt-aacccaagtaactaccc
-gcaa--------------taaatct----acaagatttaaatttat-attacc----catgggtt-aaaaa
ttttggttggggtgacctcggagcataaaataacctccgaatgatt---ataattaagact--aaacctgtc
-taaatc---tacgttcatcaattgaccc-aaac---ctttgatcaacggaacaagttaccctagggataac
agcgcaatcctactcaagagtccatatcgacag-tagggtttacgacctcgatgttggatcaggacatccta
atggtgcaaccgctattaagggttcgtttgttcaacgattaaagtcctacgtgatctgagttcagaccggag
aaatccaggtcggtttctatctattata--aattcctcccagtacgaaaggacaagagaaatgaggccaatt
ttc-ataacatgccttata-gacaatagatg--atataatctcaatctaattaactatgtacatg----acc
caccct-agaa-cagggttagttaagatggcagagcccggtaattgcataagacttaaaaccttactaccag
aggttcaactcctcttcttaacaatacatgttcataatcaacctacttttattaattatccccatcttacta
gcaatagccttcctgaccctagttgaacgaaaattgttaggctacatacaacttcgaaagggcccaaatgtt
gttggaccttacggcctgctccaaccatttgccgacgccataaaactattcatcaaagagccccttaaacct
ataacctcctctatcttcttattcattacagccccctcccttgctctgaccctagcatttacaatatggatt
ccactacccataccccaacccttgattaatataaatataggaatcctatttatcctcgcaacatcaagccta
ggcgtttactctattctatgatctggatgagcctctaattctaaatacgcactaattggagcgctacgcgct
gttgcccaaacaatctcttatgaagttaccctagccattatcctcctgtcagtcctacttataaatggctca
ttcacattatcaaccctaatcacgacccagcaatccacctgactcttattaccagcgtggcctctagcaatg
atatgatttatctcaaccctcgcagaaacaaaccgagccccattcgacctagcagaaggagaatctgaactt
gtttcaggtttcaacgtagaatacgccgccggccccttt-gccctctttttcatggctgaatacactaatat
tatcataataaatgccctaaccacaacactattcttaggaaccctactcaaccctataacacccgaatcttt
cacatttaacttcatactaaaaacacttttcctcacatccatatttctatgaattcgagcatcatatccacg
attccgttatgaccagctaatacacctactatgaaaaaatttcctacccttaaccctggccatatgcatatg
acacatctcccttcccattactatcgcatgtatcccacctcaaacct--aaagaaatatgtctgacaaaaga
gttactttgatagagtaaataatagaggt-ttaaaccctcttatttctagaaccataggattcgaacctaat
cctaagaactcaaaattcttcgtgctacct-c-atacaccacattct--atcagtaaggtcagct-aaa-ta
agctatcgggcccataccccgaaaatgttggttcat-atcccttcccatactaattaaccctattacctctc
tcgccatttaccttacattattttcaggaacctttatcacactccttagctcacactgactactcgcttgag
taggcctagaaataagcatactagcaataattccaatcctaataagtaaatcaaaccctcgttctacagaag
ctgcatctaaatactttcttattcaagccaccgcatcaataatactaataataagtgcaattataaacttca
taaaaacaggacaatgacttctcactaaccccctagctccaatcccatctcttataatcaccatagcactat
ccataaaaataggactagctcccttccacttatgagtccccgaagtgacccaaggaaccacacttatatcag
gcctgatcctgctcacatgacaaaaaattgcccccatctcaattatagcccaaattatccaatcaatcaatt
tccaattattaataaccatagccatcctatccatcctaataggcggatga-ggaggccttaaccaaacccaa
ctccgaaaaatcctagcctactcatcaattgcccatataggctgaataatagcaatcatctcattcaaccct
gccctcactatac--------------tcaatctagttatttacatcacccttacaattaacatattcctac
tatttcacctcaacaaaaacaccaccaccctaatattgtcaaatacatgaaacaaattcccccttttaatct
caatcgcccttatcgtccttatatccctaggaggactaccaccactcacaggatttacccctaaatgaataa
tcattaaagaacttgtatcaaacgataacatcattataccaatagccatagccataatagcactgctaaacc
tgtacttctacatacgacttatttactcaacttccctaaccctattcccatcatccaataacaacaaaataa
aatgacaattcgaaaatacaaaaataacccctctaatcccagccattataattgtatccaccctatccctcc
ccctcacacctatattatcagtcttaaactaggaatttaggttaatc--tagaccaagagccttcaaagctc
taagcaagtag--ccttacttaattcctgc------------tataaggactgcaagatctca-tctcacat
caactgaatgcaaatcaattattttaa-ttaaactaaatcctc-----aaactctggactgacaggacttca
acctgcaa-aaatttagttaacagctaaacacctaata-caactggcttcaatccacttctcccgccgttgg
gaaaaaa----
>KY117539_Callosciurus_finlaysonii|Callosciurus_finlaysonii43_mt/1-16490
ggcgggagaag-ccccggcagag---ttgaagctgcttctttgaatttgcaattcaatatgac-aat-tcac
ctcagggc------tttggtaaaaagagggc---tcaacctctgtctttagatttacagtctaatgc-ttgc
tcagccattttaccac---------ctacttatgttcgtcaaccgttgattattctcaaccaatcacaaaga
cattggaacactctaccttctattcggggcctgagccgggatggtaggaaccgctcttagtctactaatccg
agctgaattaggtcaacccgggactctactaggagatgatcagatctacaatgtagttgtaactgcacatgc
tttcgtaataatcttctttatagtaatgcctatcataattgggggctttggaaattgactagtccctctgat
aattggagcccctgatatagcatttccccgaatgaataatataagcttctgattacttccaccctcttttct
tcttctcctagcctcctc--------------------------------------tatagttgaagcaggt
gctggaaccggatgaactgtctatcccccactggctggaaatcttgctcatgcaggagcttctgtagaccta
acaattttctcactccacctagcaggcgtctcatcaattctgggagctattaatttcatcaccactattatt
aacataaaacccccagctatatcccaatatcaaacccccctgttcgtctgatccgtgctaattaccgcggta
ctgctcctcttatccctacccgttctcgctgcaggaattaccatgctcctgaccgaccgcaacttaaacaca
acattcttcgatcccgcaggaggcggagatcctattctctaccaacacctgttctgattttttggacaccct
gaagtttatattctaatcttacctggcttcggaataatctctcatattgttacctattattcaggtaaaaaa
gaacctttcgggtatataggaatagtatgagccataatatctattggtttcctagggtttattgtatgagcc
catcacatattcacagtagggatagacgtagatacccgagcatactttacatccgctactataattatcgct
attcccacaggagtaaaagtttttagctgactggctactctacatggaggtaacattaaatgatcccctgcc
atactatgagccttgggctttatctttttattcacagtagggggcttaacaggaatcgtcctagctaactca
tcattagacatcgtccttcatgatacttattatgttgtagcccattttcactatgtcctatctataggagcc
gtctttgcaattataggtggcttcgtacattgatttcctctattctccggatatactctcgacgatgtatga
gccaaaattcactttactgtaatattcg----taggagtaaacttaacattcttccctcaacattttctagg
cctatcgggtatgccccgacgttactcagactaccctgatgcctacacagcatgaaatactgtatcttcaat
aggctcattcatctctcttacggctgtaataattataatttttataatctgagaggcattcgcatcaaaacg
agaggttctaatagtagaattaacctcaactaacttagagtggctacacggatgcccacctccttatcacac
atttgaagagcctacctacgtaaaagtataatcacaagaaaggaaggaatcgaaccccct-ataattggttt
caagccaatctcataaccactatgtctttcttta-----taagacattagt-aaaataattacataactttg
tcgaagttaacttataggttaaagtcctttatgtcttatatggcttatccctttgaactcggctttcaagac
gccacttcacctattatagaagagcttttacattttcacgaccatactcttataattgtattcttaattagc
tctttagtactttatatcatttcacttatacttactactaaacttactcatacaagcactatagacgcacaa
gaagttgaaactatctgaacaatcctaccagcaattatcctaatcctaattgccctcccatccctgcggatc
ctttatataatagatgaaatcaatgacccttctttaacggtcaaaaccatgggccaccagtgatactgaagt
tatgagtacaccgactacgaagacttaaactttgactcctatatagtcccaacttctgatctaaaaccaggc
gaattgcgtcttctagaagtagataatcgagttgttttacctatagaacttcctatccgtatactcatctca
tcagaagatgttctccactcctgagcagtcccctctttaggactaaaaacagatgctattccaggccgactt
aatcaagctactctaacatccacacgaccaggactatattatggccaatgctcagaaatctgcgggtccaac
cacagctttatacccatcgtccttgaactagttccactaaaatacttcgaaagctgatcctcatcaatacta
taaa--------------------------------------------------------------------
-ttcattatgaagctaacc-tagcattaaccttttaagttaaagattaggagtttaa-acctcctcataatg
acatgccccagctagacacatcaacatgactaaccacaattatttccatatttctcgcactatttatcttat
ttcaaattaaaatctctaaccaccccttcccctctaatccctcatcaaaagacataactcctactcactaca
aagccccttgagaaaacaaatgaacgaaaatctatttgcctctttcattacccctacaataataggtctccc
tattgttatcctcatcattttattccctaacatcttattcccatctcctaaccgactcattaataaccgctt
tatctctctacaacaatgactaattcaattaatcttaaaacaaataataacaatacacaacttaaaaggacg
aacctgatccctaatattaatctcactaattctatttattgggtctacaaatctcctaggcctcttgcccca
ctccttcacaccaactactcaactatcaataaatctgggcatagccattcccctatgggccggagcagtaat
cacaggctttcgtcataagaccaaagcatcattggctcacttcctccctcaaggcaccccaattccacttat
tcctatactaatcatcattgaaactgtcagcctgtttattcaaccaatagccctggccgtccgattaacagc
aaacattacagccggccacctactcatacacctaattggaggggctacactagttctaacatctatcagtcc
tcccacagcaataatcacattta---ttatccttatccttttaacaatacttgaatttgcagtagccctaat
tcaagcttatgtcttcactcttctagtaagcctatacttacatgataatacctaatgacccaccagactcat
gcttaccatatagtcaaccccagcccatgaccccttacaggagccctctcggcccttctcctgacttcagga
ctaattatatgatttcactttaactccaactttattttaacacttggcatacttactaatattctcaccata
taccaatgatgacgggatattgttcgtgaaggtacatttcaaggccaccacacagccattgttcaaaaaggc
cttcgatacggaatagtcctatttattatctcagaagtattcttcttcgcgggctttttctgagctttttac
cactctagcctagccccaacccctgaactaggaagctgctgaccccccgtagggattaaccccctaaacccc
ttggaagtcccactactaaatacctcagttctcttagcctctggcgtctcaattacctgagcccatcatagt
ttaatagaaggccatcgtatgcatataattcaagcactatctatcactatcgctctaggagtatacttcaca
ctacttcaagcctctgaatatctagagacttcctttacaatttcggatggcatctatggctcaacatttttc
atagctaccggatttcacggcctacatgtaattattggatccaccttccttttagtatgcctaatacgccaa
ctaaacttccatttcacatctagccaccatttcggatttgaagctgcggcctgatattgacattttgtagat
gtagtctgactattcctatatgtctcaatttattgatgaggctcatactctcttagtat-aacatccagtac
agttgacttccaatcaattagcctcagaata-accctgagagagagt--aataaacctgataatctctattc
ttactaacacatttatcgcattgcttttaatctcagtagcattctgattacctcaattaaacatctatgtag
aaaagacaagcccatacgaatgtggctttgatcccataggatcagctcgacttccattctccataaaatttt
ttctcgtcgccattacctttctcctatttgatctagaaattgccctcctccttcccctaccctgagcatccc
aaactgataatctaatacttatactaattgtagccctcatactccttctcattttaaccctcggcctcgcat
acgaatgaattcat----------------------------------------------------------
--------------------aagggcttagaatgaactgaataa--tgataattagtttaagtt--aaaaca
agtgatttcgactcactaaattatgttct--aac-------------------ataattatc-aacatgcct
attattatcctaaatattaccatcgcctatataatctcactgctaggggtattcatttatcgatctcaccta
atgtcatctctcctgtgcctagaaggaataatactagctatgtttatcttaagcacattaataactttaaac
tctcacttctctttatcatacataatacccattattcttctagtattcgctgcatgcgaagccgccgtagga
ttagcccttctcg----------taatagtatcaaacacttacggcttagactatgtccaaaacctcaacat
ccttcaatgctaaaaattattctacccacaattcttcttgcccccctcacatgattctccaaaagctcaata
atctgaattaacccttcaatccacagcttaataattagtctactagttctcctatcacttaacaaaacaggc
gacagcgacctggtcttctctcctgcctttttctcagatcccctgtcctcacctcttctcattctctcagca
tgactactaccacttataattatagcaagccaaagtcacctgtcgaacgaacccttaatccgaaaaaaactt
tacattctcatacttatctcactccaatcgttcctaatcataacattctccgctatagaactgatcatgttc
tatgtcctcttcgaggccacattaatccctaccctcattattattacacgatggggaaatcagtcagaacgt
ttaaacgccggactctactttctattttataccctagtaggatcattacccctactaatcgcattaatctat
atccaaaagacaacaggatccctaaaccttatagtctccacataccaaaacttcaaccttccctcaacctgg
accaatgatattttatgattagcatgcattatagctttcatagtaaaaatacccctttatggacttcacctt
tgactccccaaagcccatgtcgaagcccctattgctggatccatagtcctagcagccattctcttaaagcta
ggaggatatggaatgatccgaatctccgcactactacacccaatcacaagctccatagcctatccatttatc
atactatctttatgaggcataatcataactagctccatctgcttacgacaaacagacctaaaatctctcatt
gcctactcatcagtcagccatatagccctagtaatcgtagcaatcataattcaaacaccatgaagcttcata
ggtgcaacagctctaataattgcccatggactaacatcatctatattattctgtctcgctaatactaactac
gaacgaattcatagccgaactatattactagcccggggcctacaatcaattcttcctcttatggcaatatga
tgactactagctggcctaaccaacctagcactacctcccacaatcaacttagttggagaactattcatcatt
ttagccaccttctcatgatctaacatgacaatcattcttacaggagcaaacatattaatcactgccctatat
tcactttacatgctaatttcaactcaacgtggaaaattcacataccacctatccaacattaacccatcactt
acacgtgaaaacatgttaatatttatacacatttttcctcttattttactttctatgaaaccttcaattatt
ctaggtcaactgtattgtaaatatagcttaacca-taa----------------------------------
------------------------------------------------------------------------
------------------------------------agcattagattgtggatctaaagttagagccttag-
catctcttatttaccgagg-----------------------------------------------------
------------------------------------------------------aagc---atgcaagaact
gctaactc-atgctcccgtgcctacacccacggcttcctc-gacttttataggatagaagtaatccattggc
cttaggagccaaaaa-attggtgcaactccaaataaaagtaataaacatattttcctcatttattttattat
ccctcctcgcacttacattccccatttttcttgctctaacagacctatataaaagtaataaataccctaact
atgtaaaaaatactattatttatgctctaacattctccctaacccctatactcatatttatctactctgact
atgaactaattatctctaactgacattgaataaccattcaaaccctcaacctcactataagcttcaaactag
attatttctcaatactatttatacctatcgccctattcgttacatgatctattatagagttttcaatatgat
acatacactctgatccctacatcaatcgcttttttaagtacctcctaatgtttcttattactataataatcc
tagtcacctcaaacaatttattccaactctttattggatgagaaggtgttggaatcatatccttcctactaa
tcggctgatggtatggccgaacagatgccaatacagcagccctgcaggcaatcctatacaaccgtatcgggg
acattggattcgtgctcgcaatagcatgattcctagccaattcaaactcatgagatcttcaacaactattca
tcattaaaccat------ctctcttgccccttactggcctactcctagcagcaactggaaaatcagcccaat
ttggtcttcacccctgacttccctctgctatagaaggcccaacccctgtatcagccctcctccactccagta
caatagtagttgcaggaattttccttctagtgcgcttttatccccttatcgaaaccaataagactattcaat
caatagcgctctgcttaggcgccattacaacactattcacagcaatctgtgcactaacccaaaacgatatta
aaaaaatcgtagcattctctacctctagtcaactcggattaataatagtaacaattggaattaatcaacccc
atctagccttccttcacatctgcactcatgcattctttaaagcaatactatttatatgctccggctctatca
tccataacctaaatgacgaacaggatatccgaaaaataggaggcctattcaaagtcttaccattcacctcct
cttccctaatcgtaggaagccttgcactcacaggcatgcccttcttaactgggttctactccaaagacctaa
tcatcgaatccgccaacacgtcgtataccaacgcctgagccctaattattacactcattgccacttccctta
cagctgtctacagtacgcgaattatctttttcgcccttataggacaacctcgattctcttctctatctccta
ttaacgaaaataacccccaacttattaactctattaaacgccttctagttggcagtgtcttcgctggatatc
ttttatccaacaacattcctcctataaatacacctatcctgactatacccctatacctaaaactaatagccc
tttttattacagtcacgggattcacaatcgccatagacctaaaccaactaaccctatactttaaaaccaagc
cctactctaacttatccaacttttcaaacatactaggctacttcccccttacaatacaccgactttacccct
acattaacctctccgcaagccaaaaatcagcctcaactctactcgacataatctgaatcgaaaaagcaatac
caaaactaattgctaatcttcaatcttctgcctcaactataacttctaaccataaaggccttattaaactct
atttcctctcattcctcttgtctaccattctagcatccatatttat-----aatctatttccacgagtaatt
tcaattacaataagaataccaacaaataaagatcaacctgataccaacataaaccagcaggtataactatat
aaggctgctacccccatagactcctcgcgaattaaccctatt---tcatcaccctcaaataacactcaatct
tccatattattaaactcaattacaatctctacc------tc---atcatataacacagacactaaaaccaca
accaactctgctatcaatcccaataacaagacacctaaccccgctacccctgaaccccaagtatcaggatac
tcctcagtagccatagctgttgtatacccaaataccactaacataccacc---taaataaatcaaaaacacc
attaatcccaaataagaccccccagaatataaaacaatcccacacccaattccaccactaataattaaccct
aacccaccataaatcggtgaaggttttgaagaaatccctacaaaacctaaaacaaacagtatgcttaataaa
taattcaaatatg---ccattatttttacatggagtctaaccatgaccaatgacatgaaaaatcatcgttgt
tattcaactataaaaacc-ataatgacaaacattcgcaaaactcaccccctaatcaaaattattaaccattc
gtttattgaccttcctaccccctccaatatctcagcatgatgaaactttggctctctcttaggcatctgcct
aattattcaaatcctaactggactgttcctagctatacactacacatcagatacactcaccgctttctcctc
tgtcactcatatttgtcgagacgtcaactacggctgacttatccgctatatacatgctaacggcgcttccat
attctttatttgcctattcttgcatgtaggccgcggactatactacggctcttacctctattttgaaacatg
aaacatcggagtcgtcctcctattcacagttatagccacagcatttataggttacgtccttccctgagggca
aatatccttctgaggcgccactgtcatcaccaacctcctatccgccattccctatattggaactagtttagt
agaatgaatctgaggaggtttctcagttgacaaagctactctcactcgattcttcgcgttccactttattct
accctttatcatcgcagccctagctatagtccacctactattccttcacgaaacaggatcaaacaacccagc
aggcctaatttccgattctgataaaatccctttccacccctactatacaatcaaagatatcctaggcctact
agtccttctactaatctttataatactaatcctattctcccctgatctcctaggagatcctgacaactatac
ccccgccaaccccctaaacacgccccctcacattaagcctgaatgatattttctcttcgcttacgccatcct
tcgctccatcccaaataagctaggaggagtccttgcattagtattctctatcttaatccttgtacttctacc
tatcctccacacatcaaaacaacgaagcataatatttcggcccctgagccagtgtctcttttgaatcttagt
ggctgacctccttgtcctaacctgaatcggaggccaacctgtagagcaccccttcatcacaatcggccagtt
agcctccatcctctatttttccctcatccttctaataatacctatcgccagtctaattgaaaacaagctcct
taaatgaag---ac----gccctaatagtataac--t-attaccttggtcttgtaaaccaaagatgaagat-
cta--aat-cttcttagagcaaa-actcagggaagaaact--atacgctccaccttcaactcccaaagctga
tattactgacttaaactattccctg-cttt--------------acattc-gacaggttcctcaa-aatttg
actt------tcatgtcagtattgaaattttatctac-------gaata-t---------------------
------------------------------------------------------------------------
----------------------------------aatgacct-tatgtacatagtacat-taatgcctt-tc
cccatacattaa------------------------------------------------------------
------------------------------------------------------------------------
-------------tgtacaa-gtacataacattattaatattacatagaacatcc-tatgtttatcttaca-
tta-aatcctt-gtccccatgcata-taagcacgtatt------------aacatactcatatagtacataa
aacataaccttcttag--------------------------------------------------------
------------------------------tcca-atatatactgata---tacagcacgaatattcat---
---------------------------tgcctcaga--tccaatattattcccc-atagtacatgatattca
ctcgcggtacataccccatttcagtca--------taaacctttcttgttccaaatgactatccccttc-ca
acg-gtggtctcttaatctaccaacctccgtgaaatcatcaacccgccc-aattcgtgtccctcttctcgct
ctgcgcccata----------------------ctacttgggggtagcta-gagt-gaaactttatctggca
tctggttcctacttcagggccatatc----------------------------------------------
-------------------------------------------atgta-acccgctcattcgttcctcttaa
ataagacatcacgatggattagttccatt-tctacccgtgacccaacataactgctctgtcatgcctttagt
ggttttatttttgggggga--------tgcttccactcaccattggccgtcagaggccccgttgcag-tcaa
cccaattg-----------------------------------tagctggacttattagtcactatgcttgg
tctagcatacc--tacc-tacaggtat-aagtgagttaatgcttgatggactaactttt-tccttactagag
aattttcac---------------------------------------------------------------
------------------------------------------------------------------------
------------------------------------------------------------------------
------------------------------------------------------------------------
------------------------------------------------------------------------
----tttaacccca-aatccctataatca--------taacccaaaattta---------tcttat------
tcttaaat-gtttcaaaaatttttaacttctatcccagtatctccaaaataaaccacctccttctcctttt-
ttcaatact---------------------------------------------------------------
-------------------------------------------------------------------aaaat
ccctcttccctccacccata-atctaaacggg-----------aattctct-ctattaa-------------
------------------------------------------------------------------aagaat
gcatatat-----taaaaccc-attcgaactagccttatat-------------------------------
------------------------------------------------------------------------
------------------------------------------------------------------------
------------------------------------------------------------------------
------------------------------------------------------------------------
------------------------------------------------------------------------
-----------------------------------------acttc----acccgttaatgtagcttaaa--
--tacaaagcaaagcactgaaaatgcttagatgggta-ttt-ataccccataaacataaaggtttggtcctg
gcctttctattggctcctagtaaacttacacatgcaaatatccatgccccggtgaaaatgccctccatatca
a---tattgatcaaaaggagcaggtatcaagctcacta------aacctagctgctcatgacaccttgtaaa
accacacccccacgg-gatacagcagtgattaagattaagcatatgaacgaaagttcgactaagttatacta
tt---tagggttggtaaatttcgtgccagccaccgcggtcatacgattaaccctagtcaataaa-atacggc
gtaaagcgtgattaaaa-taaca------aacttaataagacc-aagcttaagctaagctgtaaaaagccct
cgctataataaaga-taaa--caacgaaagtagtctt-aaaagtt--ttgaactcacgatagctaagatcca
aactgggattagataccccactatgcttagccctaaacctagatactcaa---ataacaagattatccgcca
gagtactactagccacagcttaaaactcaaaggacttggcggtgctttacatccctctagaggagcctgttc
tataatcgataaaccccgatacaccttaccacctttagcaaatatcagcctatataccgccatcttcagcaa
acctt--aataaagcctcacagtaagcacaataatatg----atataaatacgttaggtcaaggtgtagcct
ataaggtggaaagaaatgggctacattttc-tatcttctagaacaacc--------cccacgatagctttta
tgaaa-ctaaaagctcaaggcggatttagtagtaag-ctaagaatagagagctt------------------
-----------agctgaatagggcaataaagcacgcacacaccgcccgtcaccctcttcaagtcc------t
atgcac---------agataacccatacc-taatcccg-tcttactagtagcatgagaagagataagtcgta
acaaggtaaacatactggaaagtgtgtttggaac-aatcaagatgtagcttaacc-----aaagcacccggc
ttacacccggaagacttcacactc-atatgaacgtcttg-aaccagtcctagcccattca------actt--
caacttcacctaacaaca---catta----cattaaaataaaacatttacccc-----t-a-taaaagtata
ggagatagaaattcta---ccctggagctatagaactagtaccgcaagggaaagatg-aaagaaac-aactt
atagtaaaacaaagcaaagactaacccttctaccttttgcataatgaattaactagacactacttcgcaaaa
agaatt-taagccaagaaccccgaaaccagacgagctacttataggcagctaa----aagagccaatccgtc
tatgtagcaaaatagtggagtgacctgtaagtagaggtgaaaagcctaccgagcctggtgatagctggttgt
cc-agataa-gaattttagttcgacgttaaatttacct---caagaactc-ataatc--caaatgtaaattt
aactgctaatctaaagagggacagctctttaga-cataggaaaaaacctttattagagagtaaacc-ta---
-----aca-gataccatagttggcctaaaagcagccaccaattaaaaaagcgttcaagcttaaccaa--acc
a-acacaacttaatccaaacatt-aataatcacctcctaa------tacaatactggaccaatctataaac-
aa-tcatagaagaaataatgttaatatgagtaacaagaaaaatacttctccctgcataagcttatatcag--
tccgaataaatcactgatagttaa-catacctataatttaacccatttatatcaa--ctcttattaactaca
atgttaacccaacaccggcatgcac-------ttcaagggaaagattaaaaaaagtaaaaggaactcggcaa
acac-taaccccgcctgtttaccaaaaacatcacctctagcataaccagtattagaggcactgcctgcccag
tgatc--tacattaaacggccgcggtatcctgaccgtgcaaaggtagcataatcatttgttctttaaatagg
gacttgcatgaacggctaaacgagggttaatctgtctcttacttttaatcagtgaaattgaccttcccgtga
agaggcgggaataaacaaataagacgagaagaccctatggagcttaaatttatt-aacccaggtaactaccc
-acaa--------------caaatct----acaagatttcaacttac-attacc----catgggtt-aaaaa
ttttggttggggtgacctcggagcataaaacaacctccgaatgata---ataatcaagact--aaacttgtc
-taaatc---tacgttcatcaattgaccc-aaac---ctttgatcaacggaacaagttaccctagggataac
agcgcaatcctactcaagagtccgtatcgacag-tagggtttacgacctcgatgttggatcaggacatccta
atggtgcaaccgctattaagggttcgtttgttcaacgattaaagtcctacgtgatctgagttcagaccggag
aaatccaggtcggtttctatctattata-taattcctcccagtacgaaaggacaagagaaatgaggccaatt
tcc-ataacatgccttata-gataatagatg--atataatctcaatctaattaactatgtatatg----acc
caccct-agag-cagggttagttaagatggcagagcccggtaattgcataagacttaaaaccttactaccag
aggttcaactcctcttcttaacaatacatgttcataatcaacctacttttattaattatccccatcctacta
gcaatagccttcctaaccctagttgaacgaaaattgttaggctacatgcaacttcgaaagggcccaaatgtt
gttgggccttacggcctgctccaaccatttgctgacgccataaaattattcattaaagaacccctcaaacct
ataacctcctctatcttcttattcattacagccccctcccttgccctcaccctagcatttacaatatgaatt
ccactacctataccccaaccccttattagtataaatataggaatcctatttatcctcgcgacatcaagccta
ggcgtttattctattctatgatctggatgagcctctaattctaaatatgcactaattggagcgctacgcgct
gttgcccaaacaatctcttatgaagtcaccctagccattatcctcctgtcagtcctacttataaacggttca
ttcacattatcaaccctaatcataacccaacaatccacctgactcttattgccagcatgacctctagcaatg
atatggtttatctcaaccctcgcagaaacaaaccgagccccatttgacctaacagaaggagaatctgagcta
gtctcaggtttcaacgtagaatacgccgccggccccttt-gccctctttttcatggctgaatacactaatat
tattataataaatgccctaaccacaacattattcttaggaaccttactcaaccccataacacccgaatcttt
cacatttaacttcatgctaaaaacacttttcctcacatctatatttctatgaatccgagcatcatatccacg
attccgatatgaccagctaatacacctactatgaaaaaatttcttacccttaaccctggccatatgcatatg
acacatttccctccccattactatcgcatgcatcccacctcaaacct--aaagaaatatgtctgacaaaaga
gttactttgatagagtaaataatagaggt-ttaaaccctcttatttctagaaccataggattcgaacctaat
cctaagaactcaaaattcttcgtgctacct-c-atacaccacattct--atcagtaaggtcagct-aaa-ta
agctatcgggcccataccccgaaaatgttggttcat-atcccttcccatactaattaaccctattacctctc
tcgccatttaccttacattattttcaggaaccttgatcacactccttagctcacactgactactagcttgag
taggcctagaaataagtatactagcaataattccaatcttaataagcaaatcaaaccctcgttctacagaag
ctgcgtccaaatactttcttattcaagccaccgcatcaataatactaataataagcgcaattataaacttca
taaaaacaggacaatgacttatcaccaaccccctagccccaatcccatcccttataatcaccatagcactat
ccataaaaataggactagctcccttccacttgtgagtccccgaagtaacccaaggaaccacacttatatcag
gcctaatcctacttacatgacaaaaaattgcccccatctcaatcataacccaaattattcaatcaatcaact
tcccattattaataaccatagccatcctatccatcctgatgggcggatga-ggaggccttaaccaaactcaa
ctccgaaaaatcctagcctactcgtcaattgcccatataggctgaataatagcaatcatctcattcaacccc
gccctcactatac--------------tcaacctagttatctacattacccttacaattaatatattcctac
tatttcacctcaacaaaaataccactaccctaatattgtcaaatacatgaaacaagttcccccttttaatct
caatcacccttatcgttcttatatccctaggaggactaccaccactcacaggattcacccctaaatgaataa
tcattaaagaactcgtatcaaatgacaacattatcacaccaacagccatagccataatagcactgctaaacc
tgtacttctacatacgacttatttactcaacttctctaaccctattcccatcctccaacaacaataaaataa
aatgacaattcgaaaacacaaaaataacccctctaatcccagccattataattgtatcaaccctatccctcc
ccctcacacctataatatcaatcttaaactaggaatttaggttaatc--tagaccgaaagccttcaaagctc
taagcaagtag--ccttacttaattcctgc------------tctaaggactgcaagatctca-tctcacat
caactgaatgcaaatcaattattttaa-ttaaactaaatcctc-----agaccctggaccgacaggacttca
acctgcaa-aaatttagttaacagctaaacacctaata-caactggcttcaatccacttctcccgccgttag
gaaaaaa----
>KY117540_Callosciurus_finlaysonii_frandseni|Callosciurus_finlaysonii_frandseni46_mt/1-15748
ggcgggagaag-ccccggcagaa---ttgaagctgcttctttgaatttgcaattcaatatgat-aac-tcac
ctcagggc------tttggtaaaaagagggc---tcaacctctgtctttagatttacagtctaatgc-ttgc
tcagccattttaccac---------ctacttatgttcatcaaccgttgattattctcaaccaatcacaaaga
cattggaacactctaccttctattcggggcctgagccgggatagtaggaaccgctcttagtctactaatccg
agctgaactaggtcaacccggaactctactaggagatgatcaaatttataatgtaattgtaaccgcacatgc
tttcgtaataatcttctttatagtgatgcctattataattggaggctttggaaactgactagtccctttgat
aattggagcccctgatatagcattcccccgaataaataatataagcttctgactgcttccaccctcttttct
tcttctcctagcctcctc--------------------------------------tataattgaagcaggc
gctggaactggatgaactgtctatcctccactggctggaaatctcgctcatgcaggagcctctgtagaccta
accatcttctcactccacctcgcaggtgtctcatcaattctgggagctattaatttcatcactactattatt
aatataaaacccccggctatatcccaatatcaaacccccctgttcgtctgatctgtactaattaccgcggta
ctgctcctcttgtccctacccgttctcgctgcaggaattaccatgctcctaaccgaccgtaacttaaacaca
acattctttgatcccgcaggaggcggagatcccattctctatcaacacttgttctgattttttggacaccct
gaagtttatattctaatcttacccggcttcggaataatctctcatattgttacctattattcaggtaaaaaa
gagcctttcgggtatataggaatagtgtgagccataatatctattggtttcctagggtttattgtgtgagct
catcacatattcacagtagggatagacgtagacacccgagcatactttacatccgctactataattattgct
attcccacaggagtaaaagtttttagctgactagctactttacatgggggaaacattaaatgatcccctgcc
atactatgagccctgggctttatctttttatttacagtaggaggcctaacaggaatcgtcctggctaactca
tcattagacatcgtcctacatgatacctattatgttgtagctcattttcactatgtcctatctataggagcc
gtctttgcaattataggcggctttgtacattgatttcctctattctccggatatactctcgatgatatatga
gccaaaattcactttactgtaatattcg----taggagtaaacttaacattcttccctcaacattttctagg
tctatcaggcatgccccggcgttactcagactaccctgatgcttacacagcatgaaatactgtatcttcaat
aggctcattcatctctctcacagctgtaataattataattttcataatctgagaggcattcgcgtcaaaacg
agaggttctagtagtagaattaacctcaactaacctagagtggctacacggatgcccacccccttatcatac
atttgaagagcctacctacgtaaaagtataattacaagaaaggaaggaatcgaaccccct-gtaattggttt
caagccaatctcataaccactatgtctttcttta-----taagacattagt-aaaataattacataactttg
tcgaggttaacttataggttaaagtcctttatgtcttatatggcttatccctttgaactcggttttcaagac
gccacttcacccattatagaagagctcttacattttcacgaccatactttaataattgtattcttaattagc
tctttagtactttatatcatttcacttatgcttactactaaactcactcatacaagcacaatagacgcacaa
gaagttgaaactatctgaacaatcctaccagcaattatcctcatcctaattgccctcccatccctacggatc
ctttatataatggacgaaattaatgacccttctttaacggtcaaaaccatgggccaccagtgatactgaagc
tatgagtacaccgactacgaagacttaaactttgactcctatataatcccaacttctgatctaaaaccaggc
gaattacgtcttctagaagtagacaatcgagttgttctacctatagaacttcctatccgcatactcatttca
tcagaagatgttctccactcctgagcagtcccttctttaggtctaaaaacagatgctattccaggccgactt
aatcaagctacactaacatccacacgaccaggactatattatggccaatgctcagaaatctgcgggtctaac
cacagctttatacccattgtccttgaactagttccactaaaatacttcgaaaactgatcctcatcaatacta
taaa--------------------------------------------------------------------
-ttcattatgaagctaacc-tagcattaaccttttaagttaaagattaggagtttag-acctcctcataatg
acatgccccaattagacacatcaacatgactaactacaattatttctatatttctcgcactatttatcttat
ttcaaattaaaatctctaatcaccccctccctcctaatccttcatcaaaaggcatagctctcacttactaca
aagccccttgagaaaacaaatgaacgaaaatctatttgcctctttcattacccctacaataataggtcttcc
tattgttatcctcatcattttactccctaacatcctgtttccatctcctagccgactcattaataatcgctt
tatctctttacaacaatgactaattcaattaatcctaaaacaaataataataatacacaacttaaaaggacg
aacctgatccctaatattaatttcactaattctatttattgggtctacaaacctcttaggcctcttgcccca
ctccttcacaccgactactcaactatcaataaatctgggcatagctattcccctatgggctggagcagttat
tacaggctttcgtcataagaccaaagcatcattggcccatttccttcctcaaggcaccccgatcccgcttat
tcctatattaattatcattgaaactattagcctatttattcaaccaatagccctagctgttcgattaacagc
aaacattacagccggccacctactcatgcacctaattggaggggctacactagtcctagcatctatcaatcc
ccccacagcaataatcacattta---ttatcctcatccttttaacaatacttgaatttgcagtagccctaat
tcaagcctacgtctttactcttctagtaagcctatacttacatgacaacacctaatgacccaccaaactcat
gcttaccatatagttaatcccagcccatgaccccttacaggagccctctcggcccttctcctgacttcagga
ctaattatatgatttcactttaactccaactttattctaatacttggcatactcaccaatattctcactata
taccaatgatgacgagatgtagttcgtgaaggcacatttcaaggccaccatacagctattgttcaaaaaggc
cttcgatacggaataatcctatttatcatctcagaagtattcttcttcgcgggctttttctgagctttctac
cactccagcctagccccaacccctgaactaggaggctgctgaccccccatagggattatccccttaaacccc
ctggaagttccactcctgaatacctcagttctcttagcctctggtgtctcaattacctgagcccatcatagt
ctaatagaaggccatcgtatgcatataattcaagcattatctattactatcgcccttggcctatacttcaca
ttgcttcaagcctctgaatatctagagacttcctttacaatctcagatagcgtctatgggtcaacattcttt
atggccaccggatttcacggcctacatgtaattatcgggtccaccttccttttagtatgccttctgcgccaa
ctaaacttccatttcacctctagccaccatttcggatttgaagctgcggcctgatactgacattttgtagat
gtagtctgactattcctatacgtctcaatttattgatgaggctcatactctcttagtat-aacactcagtac
agttgacttccaatcaaccagcttcagaata-atcctgagagagagt--aataaacctgataatctctattc
ttaccaatacatttatcgcattgctcctaatctcagtagcattctgattacctcagttaaacatctatgtag
aaaaaacaagcccgtacgaatgtggctttgaccccataggatcagcccgacttccattctccataaaatttt
ttctcgtcgccattaccttcctcctatttgatctagaaattgccctcctcctccccctaccctgagcgtccc
aaactgatagcctaacacttatgctaattgtagccctcatactccttctcattctaaccctcggcctcgcat
acgaatgaattcac----------------------------------------------------------
--------------------aaaggcttagaatgaactgaataa--tgataattagtttaaatt--aaaaca
agtgatttcgactcactaaattatgttct--aac-------------------ataattatc-aacatgcct
attattatcctaaacattactatcgcctatataatctcactgctaggagtattcatttatcgatctcaccta
atatcatctctcctgtgcctagaaggaataatactagctatatttatcttgagcgcattaataactttgaac
tctcacttctccctatcatacatgatacccattatccttctagtattcgctgcatgcgaagccgccgtagga
ttagcccttctcg----------taatagtatcaaacacttacggcctagactatgtccaaaacctcaacat
ccttcaatgctaaaaattattctacccacaattcttcttgctcccctcacatgattttctaagagctcaata
atctgaattaacccctcaatccacagcttgataattagcttactagttctcctatcacttaacaaaacaagc
gacagtgacctagtcttttcccctgccttcttctcagatcctttatcttcaccccttctcattctctcagca
tgactattaccacttataattatagcaagccaaagtcacctgtcgaatgaacccttaatccgaaaaaagctt
tatattctcatacttatctcactccaatctttcctaatcataacattttccgctatagaactaatcatgttc
tacgtcctctttgaagccacattaatcccaaccctcattattattacacgatggggaaatcaatcagaacgt
ttaaacgccggactctactttctattttatactctagcaggatcattacccctactaatcgcattaatctat
atccaaaaaacaacagggtctctaaaccttataatctccgcataccaaaactttaatctcccctcaacctgg
actagtgatattttatgattagcatgcatcatagctttcatagtaaaaatacccctttatggtctccatctt
tgactacccaaagcccatgtagaagctcctattgccggatctatggtcctagcagccatcctcttaaagcta
ggaggatatggaatgatccgaatctccgtactactacacccaatcacaagctccatagcctatccatttatc
atgctatctttgtgaggcataatcataactagctccatctgcttacgacaaacagacctaaaatctctcatt
gcctactcatcagttagccatatagccctggtaattgtagcaatcataattcaaacaccatgaagccttata
ggtgcaacagctctaataattgcccatggactaacatcatccatactattctgtctcgctaatactaactac
gaacgaattcatagccgaactatactactagcccggggcctacaatcaattctccctctcatggcaatatga
tgactactagctagcctaaccaacctagcactacctcccacaatcaacttaattggagaactattcatcatt
ctagccacattctcgtgatctaatatgacaatcatcctcacaggagcaaacatattaatcacagctctatac
tcactttacatgctaatttcaacccagcgtggaaaattcgcataccacctatccaatattaacccgtcactt
acacgtgaaaacatgttaatatttatacacatttttccccttatcttactctctataaaaccttcaattatc
ctaggtcaactgtattgtaaatatagcttaacca-taa----------------------------------
------------------------------------------------------------------------
------------------------------------agcattagattgtgaatctaaagttagagcttcaa-
cacctcttatttaccgagg-----------------------------------------------------
------------------------------------------------------aagt---atgcaagaact
gctaactc-atgcctccgtgcctacgcccacggcttcctc-agcttttataggatagaagtaatccattggc
cttaggagccaaaaa-attggtgcaactccaaataaaagtaataaacatattttcctcatttattttattat
ccctccttgcacttatattccccctttttctcactctaacagacctatataaaagtgataaataccctaact
atgtaaaaaatactattatttatgctctaatatcctccctagcccctatgctcatatttatttactctgact
atgaactaattatctctaactgacattgaataaccattcaaaccctcaacctcactataagcttcaaactag
attatttctcaatactatttatacctattgccctattcgttacatggtctattatagaattttcaatatgat
atatacactctgacccctacatcaaccgcttttttaagtatctcctaatatttctcattactataataatcc
tagtcacctcaaataatttattccaactctttatcggatgagaaggtgtaggaattatatctttcctgctaa
tcggctgatggtatggtcgaacagacgccaatacagcagccctacaggcaatcctatacaaccgtattggag
acattggattcgtgctcgcaatagcatgatttctggctaactcaaactcatgagatcttcagcaactattcg
tcattaaaccgt------ctctcctaccccttactggcctgcttctagcagcgactggaaaatcagcccaat
ttggtctccacccctgactcccctctgccatagaaggcccaacccctgtatcagctctcctccattccagca
caatagtagttgcaggcattttccttctagtgcgcttctatccccttatcgaaactaacaaaactattcaat
caatagcaatctgcttaggtgccattacaaccctatttacagcaatctgtgcactaacccaaaacgatatta
aaaaaatcgtagcattctccacctctagccaactcggattaataatagtgacaattggaattaatcagcccc
atctagccttccttcacatctgtacccacgcattctttaaagcaatactatttatatgctccggctcaatca
ttcataacctaaatgatgaacaagatatccgaaaaataggaggcctattcaaagtcttaccattcacctctt
cctccctaatcgtaggaagcctcgcacttacaggcatgcccttcttaactggattctactccaaagacctaa
tcatcgaatctgctaatacgtcgtataccaacgcctgagccctaactattacactcattgccacttccctta
cagctgtctacagtacgcgaatcatctttttcgcccttataggacagcctcgattctcttctctatctccta
ttaacgaaaataacccccaacttattaactctattaaacgccttctaattggcagtatcttcgctggatatc
ttttatccaacaacatccctcctataagtacacctatcctgactatacccctatacctaaaactaatagccc
tttttattacaatcacaggattcacaatcgccatagacctaaaccaactaaccctatactttaaaaccaagc
cttactctaatttatccaacttttcaaacatactaggctacttccctcttacaatacaccgactttatccct
acattaacctctctgcaagccaaaaatcagcctcagctctacttgatataatctgaatcgaaaaagcaatac
caaaactaattgcaaacctccaatcttccgcctcaactataacttccaaccataaaggccttatcaaactct
atttcctctcattcctcttgtctaccattctagcatccctattcat-----aatctatttccacgagtaatt
tcaattacaataagaataccaacaaataaagatcaacccgacaccaacataaaccagcaggtgtaactatac
aaagccgccacccctatagactcctcacgaattaaccctatc---tcatcgccctcaaataacactcaatct
tccatattattaaattcaatcataatctctacc------cc---atcatacagcacagacactaaaaccgca
actaactctaccatcaatcccagtaacaagacacctaaccccactacccctgaaccccaagtatcaggatac
tcctcagtagccatagctgttgtatacccaaataccaccaacattccacc---taaataaatcaaaaacacc
attaatcccaaataagaccccccaaagtacaaaacaatcccacacccaattccaccactaataattaacccc
agcccaccataaatcggtgaaggttttgaagaaattcctacaaaacctaaaacaaatagtatgcttaataaa
taatttaaatatg---ccatcatttttacatggagtctaaccatgaccaatgacatgaaaaatcatcgttgt
tattcaactataaaaacc-ataatgacaaacatccgcaaaacccaccctctaatcaaaattatcaaccattc
gtttattgaccttcccaccccctccaatatctcagcatgatgaaacttcggttctctcttaggcatctgcct
aattattcaagtcttaactggacttttcctggccatacactacacatcagacacacttaccgccttctcctc
tgtcacccatatttgtcgagacgtcaactacggctgacttatccgctatatgcatgctaacggcgcttccat
attcttcatctgcctatacctgcacgtaggccgcggactatactacggctcttacctctattttgaaacatg
aaacatcggagtcgtcctcctattcacagttatagccacggcattcatgggctacgttcttccctgagggca
aatatccttctgaggcgccaccgttatcactaatctcctatccgccattccctatattggaacaagcctagt
agaatgaatctgagggggcttctcagtcgataaagccactcttactcgattcttcgcactccactttattct
accctttgttatcgcagccctagctatagtccacctactgttccttcacgaaacaggatcaaacaacccagc
aggtctaatttccgattccgataaaatcccctttcacccctactatacaatcaaagatatcctaggcctact
agccctcctactgacctttataatactaaccctattctcccctgacctcctaggagatcctgacaactatac
ccccgccaatcccctaaacacgccccctcatatcaaacccgagtgatactttcttttcgcttatgccatcct
tcgttccatcccaaataagctaggaggtgtccttgcattagtattctctatcttaattcttgtactcctacc
tgcactccacacatcaaaacaacgaagcataatattccggcccctgagccaatgcctcttttgaatcctagt
ggccgatctcttcatcctaacctgaatcggaggccaacctgtagaacaccccttcatcacaattggccagtt
agcctccatcctctatttctcccttatcctcctagcaatacctatcgccagtctaattgaaaacaagctcct
taaatgaag---ac----gccctaatagtataac--t-attaccttggtcttgtaaaccaaaaatgaagat-
cta--aat-cttcttagagcaaa-actcagggaagaaact--atacgctccaccttcaactcccaaagctga
tattacagacttaaactattccctg-cctt--------------acattc-gacaggttcctcaa-aattta
actc------tcatgtcagtattgaaattttgtctac-------agata-t---------------------
------------------------------------------------------------------------
----------------------------------aatgacct-tatgtaattagtgcat-taatgcctt-tc
cccatacattaa------------------------------------------------------------
------------------------------------------------------------------------
-------------tgtacaa-gtacataatattattaatattacataaaacatcc-tatgtttatctaaca-
tta-aattctt-gtccccatgcata-taagcacgtatt------------aacatactcacatagtacataa
aacattac----------------------------------------------------------------
------------------------------------------------------------------------
------------------------------------------------------------------------
------------------------------------------------------------------------
------------------------------------------------------------------------
------------------------------------------------------------------------
------------------------------------------------------------------------
------------------------------------------------------------------------
------------------------------------------------------------------------
------------------------------------------------------------------------
------------------------------------------------------------------------
------------------------------------------------------------------------
------------------------------------------------------------------------
------------------------------------------------------------------------
------------------------------------------------------------------------
------------------------------------------------------------------------
------------------------------------------------------------------------
------------------------------------------------------------------------
------------------------------------------------------------------------
------------------------------------------------------------------------
------------------------------------------------------------------------
------------------------------------------------------------------------
-------------------------------------------------------------------ataat
acatatat-----taaacccttatttgaactaaccttatat-------------------------------
------------------------------------------------------------------------
------------------------------------------------------------------------
------------------------------------------------------------------------
------------------------------------------------------------------------
------------------------------------------------------------------------
----------------------------------------aactta----acccgttaatgtagcttaaa--
--tataaagcaaagcactgaaaatgcttagacgggta-ttt-ataccccataaacacaaaggtttggtcctg
gcctttctattggctcctagtaaacttacacatgcaaatatccttgtcccggtgaaaatgccctccatatca
a---ta-tgatcaaaaggagcaggtatcaagctcacta------aacctagttgctcacgacaccttgtaaa
accacacccccacgg-gatacagcagtgattaagattaagcacatgaacgaaagttcgactaagttatacta
tc---cagggttggtaaatttcgtgccagccaccgcggtcatacgattaaccctagtcaataaa-atacggc
gtaaagcgtgattaaag-ttata------aacttaataagacc-aagcttaagctaagctgtaaaaagccct
cgctataataaaga-taaa--taacgaaagtagtctt-aaaagtt--ttgaactcacgatagctaagatcca
aactgggattagataccccactatgcttagccctaaacctagatattcaa---ataacaagattatccgcca
gagtactactagccacagcttaaaactcaaaggacttggcggtgctttacatccctctagaggagcctgttc
tataatcgataaaccccgatacaccttaccacctttagcaaatatcagcctatataccgccatcttcagcaa
acctt--aacaaagcctcacagtaagcacaataatatg----atataaatacgttaggtcaaggtgtagcct
ataaggtggagagaaatgggctacattttc-taccttctagaacaacc--------cctacgatagctttta
tgaaa-ctaaaagctcaaggcggatttagtagtaag-ttaagaatagagagctt------------------
-----------aactgaatagggcaataaagcacgcacacaccgcccgtcaccctcttcaagtcc------t
atgcac---------agataacccatacc-taattctg-tcttactagtagcatgagaagagataagtcgta
acaaggtaaacatactggaaagtgtgtttggaac-aatcaagacgtagcttaacc-----aaagcacccggc
ttacacccggaagacttcatattc-atatgaacatcttg-aaccagtcctagcccattca------actt--
caacttcacctaacaaca---catta----cattaaaacaaaacatttatctc-----t-a-taaaagtata
ggagatagaaattcta---ccctggagctatagagctagtaccgcaagggaaagatg-aaagaaac-aactt
acagtaagacaaagcaaagactaatccttctaccttttgcataatgaattaactagacactacttcgcaaaa
agaatt-taagccaagaaccccgaaaccagacgagctacttatgggcagctaa----aagagccaatccgtc
tatgtagcaaaatagtggaatgacctataagtagaggtgaaaagcctaccgagcctggtgatagctggttgt
cc-agataa-gaattttagttcgacgttaaatttacct---caagagctc-ataatc--cgaatgtaaattt
aactgttaatctaaagagggacagctctttaga-cacaggaaaaaacctttattagagagtaaacc-ta---
-----aca-aataccatagttggcctaaaagcagccaccaattaaaaaagcgttcaagcttaaccaa--acc
a-acacaacttaatctaaacatt-aataatcacctcctaa------tataatactggaccaatctataaat-
aa-ttatagaagaaataatgttaatatgagtaacaagaaaaatatttctccctgcataagcttatatcag--
tccgaataaatcactgatagttaa-catacctataatttaacccatttacaccaa--ctcttattaactata
atgttaatccaacaccggcatgcac-------ttcaagggaaagattaaaaaaagtaaaaggaactcggcaa
acac-taaccccgcctgtttaccaaaaacatcacctctagcataaccagtattagaggcactgcctgcccag
tgatc--tacattaaacggccgcggtatcctgaccgtgcaaaggtagcataatcatttgttctttaaatagg
gacttgcatgaacggctaaacgagggttaatctgtctcttacttttaatcagtgaaattgaccttcccgtga
agaggcgggaataaacaaataagacgagaagaccctatggagcttaaatttatt-aacccaggtaactaccc
-acaa--------------caaatct----acaagattttaattcac-attgcc----catgggtt-aaaaa
ttttggttggggtgacctcggagcataaaacaacctccgaatgatt---ataattaagact--aaacttgtc
-tagatc---catgttcatcaattgaccc-aaac---ctttgatcaacggaacaagttaccctagggataac
agcgcaatcctactcgagagtccatatcgacag-tagggtttacgacctcgatgttggatcaggacatccta
atggtgcaaccgctattaagggttcgtttgttcaacgattaaagtcctacgtgatctgagttcagaccggag
aaatccaggtcggtttctatctattata--aattcctcccagtacgaaaggacaagagagatgaggccaatt
tcc-ataacatgccttata-gacaatagatg--atataatctcaatctaattaactatatacatg----acc
caccct-agaa-cagggttagttaagatggcagagcccggtaattgcataagacttaaaaccttactaccag
aggttcaactcctcttcttaacaatacatgttcataattaacctacttctattaatcatccccatcttacta
gcaatagctttcctgatcctagtcgaacgaaaattgttaggctacatgcaacttcgaaagggcccaaatgtt
gttgggccttacggcctgctccaaccatttgccgatgccataaaactattcatcaaagaacccctcaaaccc
acaacttcctctatcttcctattcattacagccccctcccttgctctcaccctagcatttacaatatgaatt
ccactacccatacctcaaccccttattaatataaacataggaatcctatttatcctcgcaacatcaagccta
ggcgtttactctatcctatgatctggatgagcctctaattctaaatatgcactaattggagcgctacgcgct
gttgcccaaacaatctcttatgaagtcaccctagccatcatcctcctgtcagtcctactcataaatggttca
ttcacattatcaaccctaattacaactcaacaatccacctgactcttattaccgacatggcctctagcaatg
atatggtttatctcaaccctcgcagaaacaaaccgagccccattcgacctgacagaaggagagtctgagcta
gtttcaggcttcaacgtagaatacgccgccggccccttt-gccctcttcttcatggccgaatatactaatat
tattataataaatgccctaactacaacattattcttaggagccctactcaatcccatagcacctgaatcttt
cacatttaacttcatattaaaaacacttttcctcacatccatatttctatgaattcgagcatcatacccacg
attccgatacgaccagctaatacacctgctatgaaaaaacttcctacccttaaccctggccatatgcatatg
acacatctccctccccattactatcgcatgtatcccacctcaaacct--agagaaatatgtctgacaaaaga
attactttgatagagtaaataatagaggt-ttaagccctcttatttctagaaccataggattcgaacctagt
cctaagaactcaaaattcttcgtgctacct-c-atacaccacattct--atcagtaaggtcagct-aaa-ta
agctatcgggcccataccccgaaaatgttggttcat-atcccttcccatactaattaaccctgttacctctc
tcgccatttacctcacattattttcaggaaccttaatcacactgcttagctcacactgactactcgcttgaa
taggcctagaaataagtatgctagcaataattccaatcctaataagcaaatcaaatcctcgttctacagaag
ctgcatctaaatattttcttattcaagccaccgcatcaataatactaataataagtgctatcataaacttca
taaaaacaggacaatggcttctcaccaaccccctggccccaatcccatcccttataatcaccatagcactat
ccataaaaataggactagctcccttccacttatgagtccccgaagtgacccaaggaaccacacttatgtcgg
gcctaatcttactcacatgacaaaaaatcgcccccatctcaatcatagcccaaattatccaatcaatcaact
tcccactgttaacaaccatagccatcctatccatcctgataggcggatga-ggaggccttaaccaaacccaa
ctccgaaaaatcctagcctactcctcaattgcccatataggctgaataatagcaatcatctcgttcaacccc
gccctcactatac--------------tcaatctagttatctacattacccttacaattaacatgttcctac
tatttcacctcaacaaaaacaccaccaccctaatattgtcaaatacatgaaacaagttcccccttctaatct
caatcgcccttgtcgtccttatatccctaggaggactaccaccacttacaggatttacccccaaatgaataa
tcattaaagaactcgtatcaaatgatagcattattgtaccaacagccatagccataatagcgctgctaaacc
tgtacttctacatacgacttatctattcaacttctctaaccctattcccatcatccaacaacaataaaataa
aatgacaattcgaaaatacaaaaataacccctctaattccagccattataattgtatcaaccctatccctcc
ccctcacacctatgatatcagtcttaaactaggaatttaggttaatc--tagaccaagagccttcaaagctc
taagcaagtgg--ccttacttaattcctgc------------tctaaggactgcaagatctca-tctcacat
caactgaatgcaaatcaattattttaa-ttaaactaaatcctc-----aaactctggaccgacaggacttca
acctgcaa-aaatttagttaacagctaaacacctaata-caactggcttcaatccacttctcccgccgttaa
gaaaaaa----
>KY117541_Callosciurus_notatus|Callosciurus_notatus30_mt/1-16582
ggcgggagaag-ccccggcagag---ttgaagctgcttctttgaatttgcaattcaatatgat-at--tcac
ctcagggc------tttggtaaaaagaggat---tcaacctctgtctttagatttacagtctaatgc-ttgc
tcagccattttaccac---------ctacctatgttcatcaaccgttgattcttctcaaccaatcacaaaga
cattggaacactttacctcttattcggagcctgagctggtatagtaggaactgcccttagccttcttatccg
agctgaactaggtcaacctggtactcttctaggagatgatcagatttataacgtaattgtaactgcacacgc
ttttgtaataattttctttatagtcatacccattataattggtgggtttgggaattgactagtccctctgat
aatcggagctcctgatatagcatttccccgtataaataacataagtttttgacttcttccaccctcttttct
ccttctcctagcttcatc--------------------------------------tatagtcgaagcaggt
gccggaactggatgaacagtctatccgcctctagctggaaatcttgcacacgccggagcttctgttgactta
actattttttcgcttcatttagcaggtgtttcatcaattttaggggcaattaactttattactactatcatt
aacataaaacccccagctatatctcaataccaaaccccactgtttgtctgatctgtattaatcactgccgtc
ctacttctcttatctctcccagttctcgctgcgggaattactatactcttaaccgatcgtaacctaaatact
acattctttgatcctgccggagggggagaccctattctttaccaacatttattctgattctttggtcatcct
gaagtatatattttaatcttaccaggcttcgggataatctctcatattgtaacatattattcaggcaaaaaa
gagcctttcgggtatataggaatagtctgagctataatatccattggtttcctaggatttattgtatgagct
catcatatatttactgttggaatagacgtagacactcgagcatacttcacatcagctaccataattattgct
attccaacaggagtaaaagtctttagctgactagcaaccttgcatgggggaaacatcaaatgatcccctgct
atactatgagccctaggctttatctttctatttaccgtaggagggctaacaggaatcgtcctagctaactca
tcattagatatcgtcttacatgacacttactatgtcgtagctcattttcactatgtcctatcaataggggct
gtctttgcaattatgggaggcttcgcccattgatttcctctattctccggctactctctcgatgacacatga
gctaaaattcacttcaccgtgatattcg----taggagtaaacataaccttctttccacaacacttcctggg
cctatcaggtataccccgacgctactcagactacccagacgcatacacagcatgaaatacagtatcctcaat
aggctcattcatctctcttacagctgtcataattataatttttataatctgagaggcattcgcatcaaaacg
agaggtatccgtggttgaactgacctcaactaacctagaatgattacatggctgcccacctccttaccatac
attcgaggagccaacttatgtaaaagcataaa-tcaagaaaggaaggaattgaaccccct-acaactggttt
caagccaatttcatgaccatcatgtctttcttta-----taagacattagt-aaaataattacataactttg
tcaaagttaacttataggttaaagtcctttatgtcttgcatggcttatcccttcgaacttggttttcaagac
gccacttcacctatcatggaagaactcttacattttcatgatcatactctgataattgtcttcttaattagc
tctttagttctctatatcatctcactcatactcacaaccaaacttacccatacaagtacaatagatgcccaa
gaagttgaaactatctgaacaattctaccagcaattatccttatcctaatcgctcttccctcactacgaatt
ctttacataatagatgaaatcaatgaccctgtcttaacagttaaaacaatgggccaccaatgatattgaagc
tacgaatacacagattacgaggatttaagttttgattcttatatagtccctacttccgacctaaagccagga
gaactgcgtcttctagaagtagataaccgagttgttctgcccatagaactccctgttcgcctactcatttca
tcagaagacgtactccactcctgagctgttccttctctaggattaaaaacagatgccatcccaggtcgactt
aatcaggccactctaacatcaacacgacctggactatactatggccaatgctcagaaatctgcggatctaac
cacagttttataccaattgtcctcgaactaattccactaaaatatttcgaaaactgatcttcatcaatatta
taga--------------------------------------------------------------------
-ttcattatgaagctattc-tagcattaaccttttaagttaaagattaggagtctta-acctcctcataatg
acatgcctcagctagatacatcaacatgactaactacaatcatttctatgctccttgccctatttatctttt
ttcaagttaaaatctctaatcaccccttcccctctaatctatccccaaaagatataacaccaacccttcata
aaaccccttgaaaagataaatgaacgaaaatttatttgcctctttcgctacccctacactaataggcctccc
tattgttattttcattattttatttccaaacattctattcccatcaccctaccgacttattaataaccgcct
aatctccattcaacagtgactaattcaattagtattaaaacaaataatagtaatacataactcaaaaggacg
aacctgatctctaatacttatttcactcattctatttattggatctacaaatttactaggcctccttcccca
ttcctttacaccaacaacacaactatcaataaacctaggcatggccatccctttatgagccggagcagtgat
tacaggcttccgccataaaaccaaagcatctttagctcacttcctccctcaaggcactccaatcccactgat
tcccatactaattatcattgaaactattagcctatttattcaacctatagccctagcagtccgactaacagc
caacattacagctggtcatctactcattcatttaattggaggggctacactagttctaacatccatcaatct
ccccacggcaacaatcacattta---ttattcttattctcctaacactacttgaattcgccgtggccctaat
tcaagcgtatgtcttcaccctcttagtaagcctttacttacacgacaatacctaatgacccaccaaacccat
gcctaccatatagtcaatcctagcccatgacccctcacaggagctctatccgctctactcttaacttctgga
ctaatcatatgatttcacttcaactccagctttattctaacacttggtatattcactaatattcttactata
tatcaatgatgacgagacgttatccgtgaaggaacatttcaaggccatcatacaacgatcgtccaaaaaggc
cttcgatatgggataatcctttttatcgtctcagaagtatttttcttcgcaggctttttctgggccttctat
cactcaagcctagccccaacccctgaactaggaggctgctgacctccagtaggagtaaatccccttaacccc
ctagaagtccctctactgaatacttctgtcctcttagcctcaggtgtctcaatcacctgagcccaccatagc
ttaatagaaggtaaccgtatacacataattcaagcattatctatcacaatcgcccttggattatattttaca
ctcctccaagcctcagaatatctagagacctccttcacaatttcagacggcgtttacggctctacattcttt
atagctacaggatttcatggactccatgtgattattggatctacctttcttttagtatgtctagtacgacaa
ctatatttccatttcacctctaaccaccactttggattcgaagcagcagcttgatattgacactttgtagat
gtagtctgattattcttatacgtctcaatctattgatgaggatcgtactttcttagtat-ataattcagtac
agttgacttccaatcaactagccccagaata-accctgggagagagt--aataaacttaataatctctcttt
tcaccaacacattcattgccctacttttaatctcagtagcattctgactacctcagctaaacatttatatag
aaaaaacaagcccttatgaatgtggatttgatccaataggatcagcccgactcccattctccataaaatttt
tccttgttgccatcactttcctcctatttgacctagaaatcgctcttcttcttccactaccctgagcatccc
aaactgataacctaacactaatactgatagtagccctcatgctcctccttattctcaccctcggcctagcat
acgaatgaattcaa----------------------------------------------------------
--------------------aaaggcttagaatgagttgaataa--tgataattagtttaactt--aaaaca
agtgatttcgactcactaaattatgtact--aac-------------------ataattatc-aacatgcct
attatcattctaaatattataattgcctacacaatctcactactaggaatatttatttatcgatcccaccta
atatcatcacttctatgcttagaaggaataatactgtctatattcatcttaagtaccttgatagtcctaaac
tcacacttcactttatcattcataatacctattatcctcctagtctttgccgcgtgtgaagctgctgtggga
ctagcacttctag----------tgatagtatcaaacacttatggcttagactatgttcaaaaccttaacat
cctccaatgctaaaaattatcctacctacagttcttcttgctccacttacatggttttctaaaaactcaata
atctgaatcaacccttcaatccatagcctaataattagccttattgttctctttacacttatacgaccaaac
gataatgacctagtcttctccacaactttcttttctgaccccttatcctcacccctccttgtcctaacagca
tgattacttcctctaataattatagcaagtcaaaaccacctgtctaacgagcctctaatccgaaaaaagctt
tacattcttatacttgtaatactccaatcattcttaattataacattctccgctatagaattaatcatgttt
tatgtcctcttcgaagccaccttaattcccactctaattattattacacgatgaggaaatcaagcagaacgc
ctaaacgcaggactctatttcctattctataccctagtaggatccttacccctactaattgcactaatttat
atccaaaaatcaacaggatctctaaattttataatctctttgtaccaaacctccaacctccccacaacttga
actaacaacatcctatgattagcatgcattatagcctttatagtaaaaatacctctctatggactccaccta
tgactccctaaagcacatgtcgaagctcccatcgctgggtctatagttctagctgcaatccttctaaaacta
ggaggatatggaataattcgaatttcaatttttcttcacccagttacaagctctatagcctacccctttatc
atactatccctatgaggcataattataaccagctccatttgcttacgacaaacagacctaaaatccctcatc
gcctactcatcagttagtcacatagctctagtaattgcagctatcataattcaaaccccctgaagttttata
ggagcgacagctctgataattgcccacggactgacatcatccatattattctgcctcgccaataccaactac
gaacgcatccatagtcgaaccatgttattagcccggggtctgcagtcaatcctccctcttatgggcatgtga
tgactgttagctagcctaactaacctggcactaccccctacaattaacttaatcggggagctattcatcatt
ctggcctccttctcatgatctagcataacaattatcctgacaggaacaaatatattaattacagccctgtat
tcactttatatactaatctccactcaacgcggaaaatttacatatcacctctctaacattaatccatcacta
actcgtgagaacacactaatattcatacacgtactcccacttatcttactctcaataaatccttcaatcatc
ctaggtcaactttactgtaaatatagcttaatcattaa----------------------------------
------------------------------------------------------------------------
------------------------------------agcattagattgtgagtctaaagctagagttttga-
tacctcttatttaccgaga-----------------------------------------------------
------------------------------------------------------aagt--aatgcaagaact
gctaattc-atgctcccgtgcctacacccacggctttctt-aacttttataggatagaagtaatccattggc
cttaggagccaaaaa-attggtgcaactccaaataaaagtaataaacttattctcctcgcttatcatattat
cccttctcgcacttacattccctatcttccttaccctaactgacctatataaaagtgacaaatatcctaact
atgtaaaaaatactatcatttatgcctttatcttctccttaatcccaatacttatatttattcaatcagact
acgaattaattatttctaactgacattgaataactatccaaacctttaactttaccataagctttaaactag
actatttctcaatgttatttatacccatcgccctattcgtcacatgatccattatagaattctcaatatgat
acatacactcagacccccatgttaatcgcttcttcaaatacctcttaatgttcctaatcaccataataatct
tagtaacctctaacaacctattccaacttttcattggatgagaaggagtaggaatcatatcttttcttctaa
ttggctgatgatacggccgaacagacgctaatacagcagcccttcaagcaatcctatacaatcgtgtaggtg
atattggatttgtgctagctatagcatgatttctaaccaactcaaactcatgagacctccaacaactattca
ttataaaaccaa------ctttactacccctgattggccttctcctagcagcaactgggaaatcagcccaat
ttggcctccacccctgactcccctctgccatagaaggtccaactcctgtatcagccctccttcactccagca
caatagtggtagcagggatctttcttctagtacggttttatcctctcattgaaactaacaaaactatccaat
ccttagcactctgcctaggcgccatcactacactattcacagcaatctgcgcattaacccaaaacgacatca
aaaaaattgtagcattctccacctcaagccagctaggactaataatagtaactattggtattaatcaacctc
acttagccttccttcacatctgtacccacgcattcttcaaggcaatactatttatatgctctggctcaatta
tccataacctaaatgacgaacaagacattcgaaaaataggaggcctatttaaagccttaccattcacttcct
cttccctagtcgtaggaagccttgccctaacaggtatacctttcttaaccgggttctactccaaagacttaa
tcattgaatccgctaacacgtcgtataccaacgcctgagccctaattattacactcattgctacctccctca
cagctgtctacagtacacgaattatctttttcgctcttataggacaacctcgattctcttctctaactccta
ttaatgaaaacaaccctaatcttattaactctattaagcgcctcttaattggcagtatccttgctggatatc
ttttatccaacaacattccccccataaattcgcctgtcttaactatacccatatacctaaaattaactgccc
tcttaattaccattgcaggctttacaattgctctagacctaaaccaaataaccctgtacctaaaaactaaac
cctactcaaacctatctaacttctcaaacatattaggttatttccctattacaatacaccgacttcacccat
atctcaacctcactataagccagaaattggcctcaaccctcctagacattatctgaatcgaaaaaacaatac
ccaaactaatcgccaatcttcaatcctctgcctctacaataacctctagtcacaaaggccttattaaacttt
atttcctttcatttctcttatctatcaccttggcctcaatattcat-----aatctatttccacgagtaatc
tcaattacaataaaaatactaacaaacaaagatcaacccgccacaaccattaaccaacttccaaaactatac
aaagccgctactcccgttgaatcttcacgaattagacccaat---tcgtcaccctcaaacactacccaatct
tccagattattaaactcaattacaatctccact------tc---atcatataatacagacaacagcattaca
cccatttctaccaacaaccctaataacaatacaccaaataccaccacacctgaacctcaagtctcagggtac
tcttcagtagccatagcagttgtatacccaaatactaccaacatacctcc---taaataaattaaaaacacc
attaaccctaaaaaagatcctccaaagtatataacaattccacatccaattccaccactaacaattaaccct
aaccccccataaataggtgaaggctttgaagaaaatccaacaaaacctagcacaaacagtatacttaataaa
taagccgtatatg---tcattattttcacatggaatctaaccatgaccaatgacatgaaaaatcatcgttgt
tattcaactataaaaact-ataatgacaaatatccgcaaaacccacccactaattaaaattattaaccactc
atttattgatctccccactccttccaatatttcagcatgatgaaacttcggctctctcctaggcatctgcct
aatcatccaaattttaaccggacttttcttagctatacactacacatcagatacacttaccgccttttcctc
cgtcacccacatttgccgagacgtcaactatggctgattaattcgctacatacacgccaacggcgcttcaat
atttttcatctgcttattcttacatgtaggccgcggattatactacggctcctacctctactttgaaacatg
aaatattggagttattctcttatttgcagtaatagccacagcattcataggctacgttcttccctgaggaca
gatgtccttttgaggagccaccgtcattactaacctcctatcagccatcccttacatcggaacaaatctagt
agaatgaatctgaggcgggttctcagtcgacaaagctactctcacccgattcttcgcattccactttatttt
acccttcattattgctgctctagccataattcaccttttattcctccacgaaactggatcaaacaatccatc
aggcctaatctctgactctgataaaattcctttccacccctactacacaatcaaggacctccttggactatt
agctcttttattgatcttcataatattagttttattctccccagacctcctaggagaccctgacaattatac
ccccgctaaccccctaaatactccccctcacatcaaaccagaatgatactttcttttcgcctacgcaatcct
ccgatccatcccaaacaaactaggaggcgtcctcgcacttgtattttctatcttaatcctcatactattccc
tattctccatatgtcaaaacaacgaagcataatattccgacctctaagccaatgcctcttctgaattctagt
agcagacctttttacactaacatgaatcggaggccagcctgtagaatacccctttatcacaatcggacaact
agcctctgtactctacttttctattatccttctatttatgccagctgttagtttaattgaaaataaactcct
taaatgaag---ac----gctttaatagtataac--t-attaccttggtcttgtaaaccaaaaatgaagcc-
ctt-aaat-cttcttaaagcaaa-attcagggaaggaatc--tcacattccaccttcaactcccaaagctga
tattactgatttaaactaccccctg-cctc-------------atctttcagacggattccttaa-aatttg
actt------ttatgtcagtattaagaatttttctac-------gagta-taa-------------------
------------------------------------------------------------------------
----------------------------------atttgttc-catgtaattcgtgcat-taatgcact-ac
cccataaaataa------------------------------------------------------------
------------------------------------------------------------------------
-------------tgctcta-atacattaaattattaacattacataggacattc-aatgtttattcaaca-
tta-acttacc-ctccccatgcata-taagcaagcact------------aacatactcatatagtacataa
aacataggattctacc--------------------------------------------------------
------------------------------atc--actttaaacccac---ctcaacacgataaacccaac-
--------------------------caacacgatt--acattccataatcccc-atagcacacaacattca
cttgcggcacataccccatttccgtca--------taaacctttctcgatccaaatgactatccccttc-ca
atg-gtggtctcttaatctaccaacctccgtgaaatcatcaacccgccc-aatacggatccctcttctcgct
ctgcgcccata----------------------acacttgggggtagcta-gcgt-gaaactttaactggca
tctggttcctacctcagggccatatc----------------------------------------------
-------------------------------------------atgcataatcgcccactcgttcctcttaa
ataagacatcacgatggattagttccattcttaacccgtgacccaacataactgctctgtcatgcctttagt
ggttttattttttggggga--------tgcttggactcaccattggccgtcagaggccccgttgcag-tcaa
ttcaattg-----------------------------------tagctggacttattagtcaatatccttgg
tctagcatatt--aaca-tacaggtat-taaggagttaatgcttgatggactaaaaaaa-a-attactacag
aattcccac---------------------------------------------------------------
------------------------------------------------------------------------
------------------------------------------------------------------------
------------------------------------------------------------------------
------------------------------------------------------------------------
----tctaacccta-accaccctcaacttcttaccctgc-ccgcaaatttatttaccttttcctttcaat--
ctttaaatggttacaaaaattattgactctcatcccagtatctccaaaataatttatcttattttaatccc-
cttaatact---------------------------------------------------------------
-------------------------------------------------------------------aaatt
ctctctccatattactcata-atttaaacaag----------aaatttctc-ttattgact-aattacatag
c-------------------------tgatactta-tgaaatactcaatttgacatgaacatatataagaat
gcatgaat------taaattttatcaaaaccaaataattacc------------------------------
------------------------------------------------------------------------
------------------------------------------------------------------------
------------------------------------------------------------------------
------------------------------------------------------------------------
------------------------------------------------------------------------
------------------------------------catcaacctctaatatctgttaatgtagcttaat--
--atcaaagcaaagcactgaaaatgcttagatgagta-ttt-atactccataaacacaaaggtttggtcctg
gccttcttattgacttttagtaaacttacacatgcaaacatccatgttccggtgaaaatgccctccacatca
a---ta-agatctaaaggagcgggtatcaagtgcact-------accctagttgctcataacgccttgctca
accacacccctacgg-gatacagcagtgattaagattaagctcatgaacgaaagttcgactaagttatacta
taa--tagggttggtaaatttcgtgccagccaccgcggtcatacgattaacccaagccaataag-gtacggc
gtaaagcgtgattaaaa-taata------aacctaataagacc-cagcttatactaagctgtaaaaagccct
agtaataataaagattaaa--tgacgaaagtagtctt-aaaaact--ttgaactcacgatagctaggaccca
aactgggattagataccccactatgcctagccctaaactcaaatgctcaa---acaacaagaccattcgcca
gagtactactagccatagctaaaaactcaaaggacttggcggtgctttacatccctctagaggagcctgttc
cataatcgataaaccccgatataccttaccacccctggcaaataccagcctatataccgccatccccagcaa
acctt--aacaaagtcttaaagtaagcacaatgataaa----acataaatacgttaggtcaaggtgtagccc
atggagtggagagaaatgggctacattttc-tacttactagaacaacc--------ctcacgacagctttca
tgaaa-ctttaagcctaaggcggatttagtagtaag-ttaagaatagagagctt------------------
-----------aactgaattgggcaataaagcacgcacacaccgcccgtcaccctcttcaagtcc------t
acaatg---------tagacctctatact-taattca--ctctaccagtagcacaagaagagataagtcgta
acaaggtaagcatactggaaagtgtgcttggactaaatcaagacgtagcttaatc-----aaagcacccggc
ttacacccggaagatttcacatat-ttatgaacatcttg-aactagtcctagcccatgca------actt--
caaccacacctaactacg---tgttc----tactcaaataaaacatttacctt-----t-a-caaaagtata
ggcgatagaaattctaa--ccttggagctatagagctagtaccgcaagggaaagatg-aaagaaat-aactt
atagtacaataaagcaaagactaactcttttaccttttgcataatgagttaactagaaactacttcgcaaaa
agaatt-taagtcaagaaccccgaaaccagacgagctacttatgggcagcatt----aagagctaatccgtc
tatgtagcaaaatagtggaaagacctataagtagaggtgaaaagcctaccgagcctggtgatagctggttat
cc-agataa-gaattttagttcgactttaaatttactt---caagaaccc-ataatc--caaacgtaaattt
aattgttaatctaaagagggacagctctttaga-tacaggaaaaaaccttaattagtgagtaagct-aa---
-----aca-acttccatagttggcttaaaagcagccatcaattaaaaaagcgttcaagcttaaccaa--aca
a-actcgactcaatctaaatatt-ttaaaccacctcctaa------ttttatactggattaatctataaaa-
at-caatagaagcaataatgttaatatgagtaacaagaaaaacatttctccctgcataagtttatatcag--
cccgaatgtatcactgatagttaa-caaacttataattcaacccaccaatataaa--tctttattacacata
atgttaatccaacaccggtatgcac--------ttaagggaaagattaaaaaaagtaaaaggaactcggcaa
acac-taaccccgcctgtttaccaaaaacatcacctctagcataaacagtattagaggcactgcctgcccag
tgaca--cacgttaaacggccgcggtatcctgaccgtgcaaaggtagcataatcacttgttctttaaataag
gacttgtatgaacggctagacgagggttaatctgtctcttacttttaatcagtgaaattgacctccccgtga
agaggcggggatgaataaataagacgagaagaccctatggagcttaaatttatt-aattcaagcaaacactc
-ata---------------aaaatct----ataagacataac-cctt-cttgcc----catgaatt-aaaaa
ttttggttggggtgacctcggagcataaattaacctccgaatgatc---ttaatccagact-cagacctgtc
-taaatt---tatattcataaattgaccc-aaac----tttgatcaacggaacaagttaccctagggataac
agcgcaatcctacccaagagtccatatcgacag-tagggtttacgacctcgatgttggatcaggacatccaa
atggtgcagccgctattaatggttcgtttgttcaacgattaaagtcctacgtgatctgagttcagaccggag
aaatccaggtcggtttctatctattata--tattcctcccagtacgaaaggacaagagaaatgaggccaata
ccc-ccaacatgccttaca-gacaatagatg--atataatctcaatctagcagtctatattcac-----atc
aaccca-agag-cagggtaagttaagatggcagagcccggtaattgcataaaacttaaaactttacattcag
aggttcaattcctcttcttaaca-tatatgctcataattaacctactcctcttaattgtccctattctctta
gctgtagctttcctaactttagttgaacgaaaaatattaggttacatacaactccggaaaggcccaaatgtc
gtcggaccttatggtttgctccaaccattcgctgacgttattaagctatttataaaagaacctcttaaacca
caaacatcctctattatcctatttattactgccccttccttagccctaaccctagcattcacaatatgaatt
ccactacctatacctcaaccccttattaacataaatataggggtcctatttattcttgcaacatcaagccta
gctgtttatgcaatcctatgatctggatgagcatccaattctaaatacgctctaatcggagcactacgagcc
gttgcccaaacaatctcctacgaagtcactttagctatcattctcctatcagtcctcctcataaatgggtca
ttcacactatcaaccctgattacaactcaagaatccatctgactactactacccacatgacctctagcaata
atatgattcatctcaaccctcgcagaaactaatcgagccccattcgacttagcagaaggagaatcagaacta
gtctcaggcttcaacgtagaatacgccgccggccctttt-gccctattttttgtagctgaatacactaacat
tatcataataaatgctctaaccacaacactatttttaggcgcccttcttaatcccatatcacctgaatcctt
tacattcagctttataacaaaaacacttatcctgacatctgcatttctatgaattcgagcatcttatccacg
attccgatatgaccaacttatgcacttattatgaaaaaacttcctacccctaaccctagccttgtgcatatg
acatatctccctccccattgctattgcatgcatccctcctcaaatct--aaagaaatatgtctgacaaaaga
gttactttgatagagtaaaaaatagaggt-ttaagccctcttatttctagaaccataggattcgaacctagt
cctaagaactcaaaattcttcgtgctacct-c-atacaccacattct--aatagtaaggtcagct-aaa-ta
agctatcgggcccataccccgaaaatgttggttcat-aatccttcccatactaattaaccctatcacttcta
tcgccatttacctaacactattttcaggaactctaattacattatttagctcccattgactcctcgcttgag
ttggcctagaaataagcatattagcaataatcccgatcctaataaacaaaccaagccctcgttctacagaag
ccgcatccaaatattttttaattcaagctactgcatcaataatactaataataagcgctatcataaattata
taaaaactggacaatgactcctaactaaccccctagccccaatcccatccctcatactcaccatagccctat
ccataaaaataggacttgcccctttccacctatgagtcccagaagtaactcaaggaactactctcatatcag
gaataatccttcttacatgacaaaaaattgcccccatctcaatcatagcccaaatcattcaatcaatcaata
cccccctactaatatctatagcaattctatccattgcaataggtggatga-ggtggccttaatcaaactcaa
ctccgaaaaatcctagcctattcatcaatcgcccacataggctgaataatagcaattattccattcaatccc
gcccttactatgc--------------ttaatctaattatctatattatccttacagtcagcatgttcttac
tactccactctgacaaaaacactactaccctaatactatcaaatacatggaacaaattccccctcctaacct
caatcacccttatcatccttatatccctaggagggttaccaccactcacaggatttatccctaagtgaataa
ttattaaagagctcgtatacaatgacaacatcattataccaatggccatagccataatagcgctactaaacc
tatacttctacatacgacttatctactcaacatcactaacactatttccatcatccaacaacaacaaaataa
aatgacaatttgaaaatattaaactaacccccctaatctcagccatcataattgtatcaatcttatgccttc
ctctcaccccaattctctcaactctgaactaggaatttaggttaatt--aagaccaagagccttcaaagccc
taagcaagtaa--ctttacttaattcctga------------tctaaggactgcaagatctca-tcttacat
caactgaatgcaaatcaattattttaa-ttaaactaagccctccatcttaaccctgaactgacaggatttca
acctgcaa-agatttagttaacagctaaacgcctaatt-caactggcttcaattcacttctcccgccgttaa
gaaaaaa----
>KY117542_Callosciurus_notatus|Callosciurus_notatus3_mt/1-16599
ggcgggagaag-ccccggcagag---ttgaagctgcttctttgaatttgcaattcaatatgac-at--tcac
ctcaggac------tttggtaaaaagaggat---tcaacctctgtctttagatttacagtctaatgc-ttgc
tcagccattttaccac---------ctacctatgttcgtcaaccgttgattattctcaaccaatcacaaaga
cattggaacactttacctcttatttggtgcctgggctggaatagtaggaactgcccttagccttcttatccg
agctgaactaggccaacctggtactctgctaggagatgatcaaatttataacgtaattgtgactgcacacgc
ttttgtaataattttctttatagtcatgcccatcataattggtggatttggaaattgattagtccctctgat
aattggagctcctgatatagcatttccccgaataaataatataagtttctggcttcttccaccctcttttct
ccttctcctagcttcatc--------------------------------------tatagttgaagcaggt
gcaggaactggatggacagtttatccgccactagctggaaaccttgcacatgctggagcttctgttgactta
actattttttcacttcacttagctggtgtttcatcaattttaggggcaattaactttattaccactatcatt
aacataaaacccccagccatatctcaataccaaaccccattgtttgtttgatctgtgctaatcacagccgtt
ttacttctcctatctctcccagttctcgctgcaggaatcactatactcttaactgatcgtaacctaaatacc
acattctttgatcctgccggaggaggcgaccctattctttaccaacatttattctgattctttggtcaccct
gaagtttatattctaatcttaccaggcttcggaataatctctcatattgtaacatattattcaggtaaaaaa
gagccttttgggtatataggaatagtctgagctataatatccattggcttcctgggatttattgtatgagct
catcacatatttactgttggaatagacgtagacactcgagcatacttcacatcagccaccataattattgct
atcccaacaggggtaaaagtctttagctgactagcaaccttgcatggggggaacatcaaatgatcccctgct
atactatgagccctgggctttatctttctatttactgtaggaggactaacaggaattgtcctagctaactcg
tcattagacatcgtcttacatgatacttattatgttgtagcccacttccactatgtcttatcaataggtgct
gtctttgcaattatgggaggcttcgcccattgattccctttattctccggatattctctcgatgacacatga
gctaaaattcatttcaccgtaatatttg----taggagtaaacatgaccttctttccacaacattttctagg
cttatcaggtataccccgacgttactcagactacccagatgcatatacagcatgaaatacagtatcctcaat
gggctcatttatttccctgacagctgtgataattataatttttataatctgagaagcattcgcgtcaaaacg
agaggtatcaatagttgaactaaccacaactaacctagaatgattacacggatgccctcctccttaccatac
attcgaagagccaacttacgtaaaagcataaaatcaagaaaggaaggaattgaaccccct-acaactggttt
caagccaatttcatgaccatcatgtctttcttta-----taagacgttagt-aaaataattacataactttg
tcaaagttaatttataggttaaaatcctttatgtcttgcatggcttatccattcgaacttggttttcaagac
gccacttcacccattatagaagagctcttacactttcatgatcataccctgataattgtcttcttaattagc
tccctggtcctttatattatctcactcatacttacaaccaaacttacccatacaagtacaatagatgcccaa
gaggttgaaactatctgaacaattctcccagcaattattctcatcctaattgctctaccttcactacgaatt
ctttatataatagatgaaattaatgaccctgccttaacagttaaaacaataggccaccaatgatattgaagc
tacgagtacacggactacgaggacctaaactttgattcttatataatccctacctccgacctaaaaccagga
gaactgcgtcttctagaagtagataaccgggttgttttacccatagaactccctgttcgcttacttatttca
tcagaagacgtactccactcctgagctgtcccttctcttggactaaaaacagatgccatcccaggccgactt
aatcaagccaccctaacgtcaacacgacccgggttatactatggccaatgctcagaaatctgtggatctaac
cacagtttcataccaatcgtcctcgaactagttccactaaaatatttcgaaaactgatcttcatcaatacta
taaa--------------------------------------------------------------------
-ttcattatgaagctaatc-tagcattaaccttttaagttaaagactaggagtctaa-acctcctcataatg
acatgcctcaactagatacatctacatgactaattacaattatctccatgctccttgccctatttatctttt
tccaaatcaaaatttctaaccaccccttcccctctaatctaactcctaaagacatagcactaacccttcata
aaaccccttgagaagataaatgaacgaaaatctatttgcctctttcattacccctacactaataggccttcc
tattgttgtccttatcattttacttccaaacattctatttccttcaccttaccgacttatcaacaaccgttt
aatctctatacaacaatgactaattcaattagtattaaaacaaataatagtaatacataacccaaaaggacg
aacctgatctctgatacttatctcactcatcctatttattgggtccacaaatttactaggtctcctccccca
ctccttcacaccaacaacacaactatcaataaatctaggtatagctatccctttatgagccggggcagtaat
tacaggcttccgccataaaaccaaagcatccctagctcatttcctccctcaaggcactccaatcccattgat
tcccatactaattatcattgagaccattagcctatttattcaacctatagctctagcagtccgattaacagc
caacattacggctggtcacttactcatacatttaattggaggggccacgctagctctagtgtctattagtct
tcccacagcaataataacattta---ttattctcattcttttaactctactcgaattcgccgtcgccctaat
tcaagcatatgttttcaccctcttagtaagtctctacttacatgacaatacctaatgacccaccaaacccat
gcctaccacatagtcaaccccagtccatgacccctcacaggagccctctctgctctactcttaacttctgga
ctaatcatatgatttcacttcaactccaattttattctaatacttggtatatctactaacgttcttactata
tatcaatgatgacgagacattattcgtgaaggaacatttcagggccatcacacaacaattgttcaaaaaggc
ctccgatatggaataatcctctttattgtctcagaagtatttttcttcgcaggctttttctgagctttctat
cactcaagtctagctccaactcctgaactaggaggctgctgacctccagtaggagtaaatcccctgaaccct
ctagaagttcccctactgaatacttccgtcctcttagcttcaggtgtctcaatcacctgggctcatcatagc
ttaatagaaggcaaccgaacacacataattcaagcgctatctgtcacaatcgcccttggattatatttcaca
ttacttcaagcctcagaatatctagagacctccttcacaatttcagatggcgtttatggctctacatttttt
atagctaccggatttcatggactccatgtaattattggatctacctttcttttagtgtgtctagcacgtcaa
ttatacttccatttcacctccaatcaccactttgggtttgaagcagcagcctgatactgacactttgtagat
gttgtctgattattcttatacgtctcaatttattgatgagggtcatactctcttagtat-ataacccagtac
agttgacttccaatcagctagccccagaaca-atcctgggagagagt--aataaacttattaatttctctct
tcaccaacacattcatcgccctactcttaatctcactagcattctgactaccccaactaaacatttatgcag
aaaagacaagcccttatgaatgcggcttcgaccccataggatcagcccgactcccgttctccataaaatttt
tcctcgttgccatcaccttccttctatttgatctggaaattgctcttcttcttccactaccctgagcatccc
aaaccaataacttaacactaatattgatagtagcttttatgctcctccttattcttacccttggcctggcat
acgaatgaattcaa----------------------------------------------------------
--------------------aaaggcttagaatgagttgaataa--tgataattagtttaactt--aaaaca
agtgatttcgactcactaaattatgtgcc--aac-------------------ataattatc-aacatgcct
attatcattctaaatattatcattgcctacataacctcactactaggaatatttatttatcgatcccacctg
atatcatcccttttatgcttagaaggaataatattatctatattcattctaagtaccttattagttctaaac
tcacatttcactttatcatttataataccaattatcctcctagtctttgccgcatgcgaagctgcagtagga
ctagctcttctag----------tgatagtatctaacacctatggcttagattatgttcaaaaccttaacat
cctccaatgctaaaaatcatcctacccacaattcttcttgccccacttacatgattttctaaaaactcaata
atctgaattaatccttcaattcacagcctaataattagcctcattgcccttcttacacttatccaaccaaac
gataacgacctagtcttctccctaaccttcttttctgaccccctatcctcacccctcctagtcctaacagca
tgattactacctctaataatcatagcaagccaaaaccacctatcaaacgagcctctaacccgaaaaaaactt
tacattcttatacttgtatcactccaatcatttttaattataacattctccgctatagagttaatcatattt
tacgtcctcttcgaagccacgttaattcctactctaattattattacacgatgagggaatcaagcagaacgc
ttaaacgcaggactctatttcctattctatactctagtaggatccttaccactactaatcgctctaatctat
attcaaaaatcaacaggatcactaaatttcctaatctctttataccaaaccttaaacctccccacaacttga
acaaataacatcctatggctagcatgcattatagcctttatagtaaaaatacccctctacggtctccactta
tgacttcctaaagcacatgttgaagctcccatcgctggatccatagtcctagcagcaatccttctaaaacta
gggggatatgggataattcgaatttcaatctttcttcacccagttacaagctctatagcctatccattcatt
atactatccctatgaggcataattataaccagctccatctgcttacgacaaacagacctgaaatctctcatc
gcctactcatcagttagccacatagccctagtaatcgtggccattataattcaaaccccatgaagctttata
ggggcaacagctctaataattgcccatggactgacatcatccatattattctgtctcgctaacactaactac
gaacgtatccatagtcgaactatactattagcccggggcctacaatcaattctccctcttatgggcatatga
tggctgctagctagcctaactaacctagcactaccccctacaattaacttaattggagagctattcatcatt
ctagcttccttctcatgatcaaacataacaattatcttaactggggtaaatatattaattacagccctatac
tcactttatatattaatctccactcaacgcggaaaatttacatatcacatatctaatatcagtccatcacta
actcgtgaaaatacactaatattcatacatattttcccactcatcttactctcaataaatccatcaattatc
ctaggtcaaccctactgtaaatatagcttaattattaa----------------------------------
------------------------------------------------------------------------
------------------------------------agcattagattgtgaatctaaagctagagatttaa-
tacctcttatttaccgaga-----------------------------------------------------
------------------------------------------------------aagt--aatgcaagaact
gctaattc-atgcccccgtgtctacgcccacggctttctt-aacttttataggatagaagtaatccattggc
cttaggagccaaaaa-attggtgcaactccaaataaaagtaataaacctattctcttcacttatcatattat
ctcttctcgcacttacatttcccatcttcctcaccctaaccgacctatataaaagtgacaagtatcctaact
atgtaaaaaataccattatttatgcccttattttctccttaacaccgatacttatatttattcagtcagatt
acgaaataattatttccaactgacactgaataactatccaaacctttaacctcaccataagctttaaactag
attatttctcaatactatttatacccatcgccttattcgtcacatgatccatcatagaattctcaatatgat
atatacactctgacccctatatcaaccgcttcttcaaatacctcttaatattcctaatcaccataataatct
tagtaacctctaacaacctatttcaactcttcatcgggtgagaaggagtaggaattatgtcttttctcctaa
ttggctgatgatatggtcgaacagacgccaatacagcagcccttcaagccatcctatacaaccgtgtagggg
acattggatttgtactagcaatagcatgatttttaactaattcaaactcatgagacctccaacaactattca
tcataaaaccaa------ctttactacccctaattggcctactcttagcagcaactggcaaatcagcccaat
ttggcctccacccctgactcccttctgccatagaaggcccaacccctgtatcagccctccttcactcgagca
caatagtagtagcaggaatcttccttctagtacgattttatcccctcattgaaactaataaaaccatccaat
ccttagcactctgcctaggcgctatcaccacactattcacagcaatctgcgcattaacccaaaatgatatca
aaaaaatcgtagcattctccacctcaagccagctaggactaataatagtaacgatcggcattaatcaacctc
acctagcctttctccacatctgtacccacgcattctttaaagcaatactatttatatgttctggttcaatta
tccacaacctaaatgatgagcaagacattcgaaaaataggaggcctatttaaaaccttaccatttacctcct
cttccctagttgtaggaagccttgcattaacaggtatacctttcttaaccggattctactccaaagacctaa
tcattgagtccgctaacacgtcgtataccaacgcctgagccctaattatcacactcattgctacctccctca
cagctgtctacagtacacgaattatttttttcgctcttataggacagcctcgattctctcctctaactccta
ttaatgaaaacaaccctaagcttattaactctattaaacgcctcttaattggcagtatccttgctggatatc
tcttatccagcaacattccccctataaatacacctattctaaccatacccacacacctaaaattaactgccc
tcttaattaccattgcaggctttacaattgccatagacctaaaccaaataacccttttcctaaaaactaaac
cctacacaaacctatccaacttctcaaacatattaggctacttccccctaacaatacaccgacttcacccgt
acctcaaccttactctaagccagaaattggcctcaacccttctagacagtatctgaattgaaaaagcaatac
ctaaactaatcgccaatattcaatcttctgcttctacaataacctctaatcacaagggcctcattaagctct
acttcctctcatttctcttatccattaccctagcctcaatattcat-----aatctatttccacgagtaatc
tcaattacaataaaaatactgacaaacaaagaccaacccgctacaaccattaaccagcttccacagctatat
aaagctgccacccccattgagtcttcacgaatcaaacctaat---tcatctccctcaaacactactcaatct
tccaaattattaaactcaatcacaatctccact------tc---atcatataaaatagataacagcatcaca
cccatttctactaacaaccctaacagtaatacaccaaatattactacacctgaacctcaagtctcaggatat
tcttcagtagccatagccgttgtatatccaaatactaccaatataccccc---taaataaattaaaaacacc
attaaccccaaaaaagatcctccaaagtataaaacaattccacacccaattccaccactaataattaaccct
aacccaccataaataggtgaaggctttgaagaaaatccgacaaaacctaacacaaacagtatacttaataaa
taagctatatatg---tcattattttcacatggaatctaaccatgaccaatgacatgaaaaatcatcgttgt
tattcaactataaaaact-ataatgacaaatatccgcaaaacccacccacttattaaaatcatcaaccactc
attcgttgatcttcctactccatccaatatttcagcatgatgaaactttggttcccttctaggcatctgcct
aatcatacaaattttaaccggacttttcctagccatacactacacatcagatacacttaccgctttctcctc
tgtcacccacatttgccgagacgtcaactatggctgacttattcgctatatacatgctaacggtgcctcaat
atttttcatctgcttattcttacacgtaggccgtggattatattacggctcctacctctacttcgaaacatg
aaacattggggtaattctcttatttgcagtgatagccacagcattcataggctatgtccttccttgaggaca
gatatccttttgaggagccactgtcatcaccaatctcctatcagctatcccttacatcgggacaaatctagt
agaatgaatctgaggcggattctcagttgataaagctactcttacccgattcttcgcatttcactttatttt
accttttattattgctgccctggctatagttcaccttctattccttcacgaaacaggatcaaacaatccatc
aggcctaatctcagactctgacaaaatccccttccatccctactacacaattaaagatctcctaggactatt
agcccttttattaatcttcataatattagttctattctccccagacctcctaggagaccccgataattatac
tccagctaaccccctaaatactccccctcacattaaaccagaatgatacttcctttttgcttatgcaatcct
ccgatccatcccaaacaaactaggaggtgtcctcgcactcgtattttccatcttaatcctcatactatttcc
tattcttcatctatcgaaacaacgaagcataatattccgacctctaagccaatgcctcttctgaatcctagt
agcggatctcttcacattaacatgaattggaggccaacccgtagaatacccctttattacaattggacaact
agcctccgtgctctacttttctattatcctcctaattataccagctgccagtttgattgaaaataaactcct
taaatgaag---ac----gctttaatagtataac--t-attactttggtcttgtaaaccaaaaatgaagcc-
ctc-aaat-cttcttaaagcaaa-actcagggaaggaatt--tcacattccaccttcaactcccaaagctga
tattactaatttaaactaccccctg-cctc-------------atctttc-gacgataccaccaa-aatttg
actt------ttatgtcagtattaaaaatttttctac-------gaaca-ttt-------------------
------------------------------------------------------------------------
----------------------------------attgccat-catgtaattcgtgcat-taatgcactaac
cccataaaataa------------------------------------------------------------
------------------------------------------------------------------------
-------------tgttcta-gtacattaaattattaacattacataagacatac-catgtttatctaaca-
tta-aattcccattccccatgcata-taagcacgtcct------------aatatactcatatagtacataa
aacatgaaatccttta--------------------------------------------------------
------------------------------tcc--attagcaatcctt---ctcaacacgaaaagcccaac-
--------------------------taatacaatt--caatccattattcccc-atagcacataacattca
ctcgcggcacataccccatttccgtca--------taaacctttcctgctccaaatgactatcccctcc-ca
atg-gtggtctcttaatctaccaacctccgtgaaatcatcaacccgccc-aatacggatccctcttctcgct
ctgagcccata----------------------acacttgggggtagcta-gcgt-gaaactttatctggca
tctggttcctacctcagggccatatc----------------------------------------------
-------------------------------------------atgcataatcgcccactcgttcctcttaa
ataagacatcacgatggattagttccattcttaacccgtgacccaacataactgctctgtcatgcctttagt
ggttttattttttggggga--------tgcttggactcaccattggccgtcagaggccccgttgcag-tcaa
ttcaattg-----------------------------------tagctggacttattagtcaatattcttgg
tctagcatatt--aacc-tataggtat-taaggagttaatgcttgatggactaaaaatt-t-tttactacag
aattcccac---------------------------------------------------------------
------------------------------------------------------------------------
------------------------------------------------------------------------
------------------------------------------------------------------------
------------------------------------------------------------------------
----tctaacctta-accaccctcaattacttaccccgc-ccgcaaatttaaacaccttttctttttgat--
ctttaaatgattacaaaaattattgactcttatcccagtatctccaaaataatttaccttacccaaaaccc-
cccaatact---------------------------------------------------------------
-------------------------------------------------------------------aaatt
ctctctccatatgacccata-atttaaacaag----------aaatttctc-ttatcaact-aattacataa
t-------------------------tgatactta-tgaaatacttaatttgacatggacatatataagaat
gcatgaat------caaatattatcaaaaccaaataattact------------------------------
------------------------------------------------------------------------
------------------------------------------------------------------------
------------------------------------------------------------------------
------------------------------------------------------------------------
------------------------------------------------------------------------
------------------------------------cactagccttaaacatccgttaatgtagcttaaa--
-tattaaagcaaagcactgaaaatgcttagatgagta-tttaatactccataaacacaaaggtttggtcctg
gccttcttattgacttctagtaaacttacacatgcaaacatccatgtcccggtgagaatgccctccaaatca
a---ta-agatttaaaggagcgggtatcaagcgcact-------acttcagttgctcataacgccttgctca
gccacacccctacgg-gatacagcagtgattaagattaagctcatgaacgaaagttcgactaagttatacta
taa--tagggttggttaatttcgtgccagccaccgcggtcatacgattaacccaagccaataag-acacggc
gtaaagcgtgattaaaa-taata------aactcaataagacc-cagcttatactaagctgtaaaaagtcct
agtactaataaaga-taaa--taacgaaagtagtctt-aaaattt--ttgaactcacgatagctaagaccca
aactgggattagataccccactatgcctagccctaaactcaaatgctcaa---acaacaagaccattcgcca
gagtactactagccatagctaaaaactcaaaggacttggcggtgctttacacccctctagaggagcctgttc
tataatcgataaaccccgttataccttaccacccctagcaaataccagcctatataccgccatcctcagcga
acctt--aacaaagtcttatagtaagcacaataataaa----acataaatacgttaggtcaaggtgtagcct
atggggtggagtgaaatgggctacattttc-tacatactagaacaatc--------ttcacgacagctttca
tgaaa-ctttaagcctgaggcggatttagtagtaag-ttaagaatagagagctt------------------
-----------aactgaattgggcaataaagcacgcacacaccgcccgtcaccctcttcaagtcc------t
acaaca---------caggcctcaatatt-taattaa--tcctaccagtagcacgagaagagataagtcgta
acaaggtaagcatactggaaagtgtgcttggactaaatcaagatgtagcttagcc-----aaagcacccggc
ttacacccggaagacttcatatac-ctatgaacatcttg-aaccagtcctagcccatgca------acct--
taactacacataactacg---tattc----tacttaaataaaacatttacccc-----t-a-caaaagtata
ggcgatagaaattttaa--ccttggagctatagagctagtaccgcaagggaaagatg-aaagaaat-aactt
atagtacaacaaagcaaagactaactcttttaccttttgcataatgaattaactagaaatcacttcgcaaaa
agaatt-taagtcaagaaccccgaaaccagacgagctacttatgggcagcatt----aagagctaatccgtc
tatgtggcaaaatagtggaaagacctataagtagtggtgaaaagcctatcgagcctggtgatagctggttat
cc-agataa-gaattttagttcaactttaaatttactt---caagaaccc-ataatc--taaacgtaaattt
aattgttactctaaagagggacagctctttaga-tacaggaaaaaaccttaattagtgagtaaact-aa---
-----aca-aactccatagttggcttaaaagcagccatcaattaaaaaagcgttcaagcttaaccaa--tca
a-acccaactcaatctaaatatt--aaaatcacctcctaa------ttttatactggattaatctataaac-
at-caatagaagcaataatgttaatatgagtaacaagaaaaacatttctccctgcataagtttatatcag--
cccgaatatatcactgatagttaa-caaacttataattcaacccaccaatatcaa--cctttattacacata
atgttaatccaacaccggcatgcac--------ttaagggaaagattaaaaaaagtaaaaggaactcggcaa
acac-taaccccgcctgtttaccaaaaacatcacctctagcataaacagtattagaggcactgcctgcccag
tgaca--cacgttaaacggccgcggtatcctgaccgtgcaaaggtagcataatcatttgttctttaaatagg
gacttgtatgaacggctaaacgagggttaatctgtctcttacttttaatcagtgaaattgacctccccgtga
agaggcggggatagacaaataagacgagaagaccctatggagcttaaatttatt-aattcaagcaaacactc
-ataaaacctataaggcataaaacct----ataaggcacaac-ctct-cttgcc----cttgagtt-aaaaa
ttttggttggggtgacctcggagcataaattaacctccgaatgatc---ttaattcagacc-cagacccgtc
-taaatt---tatattcataaattgaccc-aagc---ttttgatcaacggaacaagttaccctagggataac
agcgcaatcctacccaagagtccatatcgacag-tagggtttacgacctcgatgttggatcaggacatccaa
atggtgcaaccgctattaatggttcgtttgttcaacgattaaagtcctacgtgatctgagttcagaccggag
aaatccaggtcggtttctatctatttta--tatttctcccagtacgaaaggacaagagaaatgaggccaata
ccc-acaacatgccttaca-gacaatagatg--atataatctcaatctaataatctatatacatac---atc
aaccca-agag-cagggttagttaagatggcagagcccggtgattgcataaaacttaaaactttacactcag
aggttcaactcctcttcttaaca-tatatgctcataattaacctactcctcttaattatccctatccttcta
gccgtagcttttctaactttagttgagcgaaaaatattaggctacatacaactccggaaaggtccaaatgtc
gttggaccctatggtttgctccaaccattcgccgacgtcgtaaaactatttatgaaagaacccctcaaacca
ctaacatcctccatcattctatttattaccgccccctccttagccctaaccctagcattcacaatatgaatc
ccgctacccataccccaacccctcattaatataaacataggagtcctatttattcttgcaacatcaagccta
gctgtctacacaatcctatgatctggatgagcatccaattctaaatatgctctaatcggagcactacgagcc
gttgcccaaacaatttcctacgaagtcactctagccattattcttctatcagtcctcctcataaacggatca
tttacactatcaaccctaattacaactcaagaatccatctgactgctactgcccacatgacctctagcaata
atatgattcatctcaactctcgcagagactaaccgagccccctttgacttagcagaaggagaatcagaacta
gtctcaggcttcaacgtagaatatgccgccggccctttt-gccctattttttgtagccgaatacgccaacat
tattataataaatgctctcactacaacactattcctaggcaccctccttaaccctatatcacccgaatcctt
cacattcagctttatattaaaaacactcatcctgacatctgtattcctatgaattcgagcatcctatccacg
attccgatatgaccaacttatacacttactatgaaaaaattttctaccactgaccctagccttgtgtatatg
acatatctccctccccatcgccatcgcttgtatccctcctcaaacct--aaagaaatatgtctgacaaaaga
gttactttgatagagtaaaaaatagaggt-ttaaaccctcttatttctagaactataggatttgaacctagt
cctaagaactcaaaattcttcgtgctacct-c-atacaccacattct--aatagtaaggtcagct-aaa-ta
agctatcgggcccataccccgaaaatgttggttcat-aatccttcccatactaattaaccctattacttcta
tcgctatctacttaacattattttcaggcacccttattacactatttagctcccactgactcctcgcttgag
tcggcctagaaataagcatgttggcaataatcccaatcctaataaacaaaccaaaccctcgatctacagaag
ctgcagctaaatattttttaatccaagccactgcatcaataatactaataataagcgcaatcataaatttta
taaaaaccggagaatgactcctaaccaaccccctagccccaatcccatctcttatacttaccatagcgctgt
ctatgaaaataggacttgctcccttccacttatgagtcccagaagtaactcaaggaaccactcttatatcag
ggataatccttctcacatgacaaaaaatcgcccccatttcaatcataacccaaattattcaatcaattaata
cccccctgctaatatttatggcaattctatccattgcaataggtggatga-ggtggccttaatcaaactcaa
ctccgaaaaatcctagcctattcatcaatcgcccacatgggatgaataatagcaattatcccattcaatccc
accctcaccatgc--------------ttaatctaattatctatattatccttacagtcagcatattcctgc
tatttcactcggacaaaaacactactactctaatattatcaaacacatgaaacaaatttcctctcctaacct
caattacccttattattcttatatccctaggaggtctaccaccgctcacaggattcgcccctaagtgaataa
tcattaaagaactcgtatacaatgataatatcatcataccaacagccatagccataatagcgctactaaacc
tatatttctacatacgactaatctactcaacatcactaacgctatttccatcatccaacaacaacaaaataa
aatgacaattcgaaaacattaagctaacccctctaatctcagctatcataatcgtatcaatcctatccctcc
cccttacaccaattctttctactctaaattaggaatttaggttaatt--tagaccaagggccttcaaagccc
taagcaagtag--ccttacttaattcctga------------cctaaggactgcaagatctca-tcttacat
caactgaatgcaaatcaattattttaa-ttaaactaagccctcca---caaccctgaaccgacaggattcca
acctgcaa-aaatttagttaacagctaaacgcctaaca-caactggcttcaattcacttctcccgccgttaa
gaaaaaa----
>KY117543_Callosciurus_prevostii|Callosciurus_prevostii8_mt/1-16674
ggcgggagaag-ccccggcaggg---ttgaaactgcttctttgaatttgcaattcaatatgat-aac-tcac
ctcagggc-------ttggtaaaaagaggac---tcaacctctgtctttagatttacagcctaatgc-ttgc
tcagccattttaccac---------ctacttatgttcatcaaccgttgactattctcaaccaatcacaaaga
cattggaacactctatctcctattcggagcctgggctggaatagttggaactgctcttagccttctaatccg
agctgaactaggccagcctggaactctattaggagacgatcaaatttataacgttattgttacggcacatgc
ttttgtaataattttcttcatagtcatacccattataattggcggattcggaaactgactagtccccttaat
aattggagcccctgacatggcatttcctcgtataaacaatataagcttttgactacttccaccctcctttct
tctactcctagcatcatc--------------------------------------tatagttgaagcaggt
gcaggaactgggtgaacagtttatcccccactagctggaaatcttgcacatgctggagcttcagtcgactta
accatcttttcactccatttagcaggtgtttcatcaatcctcggagcaattaactttattactaccatcatt
aacataaaaccccctgctatgtctcaatatcaaacccccttattcgtttgatctgtattaatcacagctgtt
ctactcctcttatccctcccagtcctcgctgcaggaattacaatgctcttaactgatcgtaacctaaacact
acattctttgatcctgctggaggaggagaccctattctttatcaacacctgttttgattcttcggccatccc
gaagtatacattttaatcttaccgggctttggaataatctcgcatattgtaacgtactattcaggcaaaaag
gaaccctttggatatataggaatagtctgggccataatatccattggcttcctaggatttattgtgtgagcc
catcatatattcacagttggaatggacgtagatactcgagcatactttacatcagctactataattattgct
atcccgacaggagtaaaagtcttcagctgattagcgaccctgcatggaggaaatattaaatggtcccctgct
atgttatgagccttgggctttatctttctatttacagtcggaggactgacaggaattgtcctagccaactca
tcattagacattgtcttacatgatacatactatgttgtagcccatttccactatgtcctatcaataggagct
gtttttgcaatcataggaggcttcgcccattgattccccttattttccgggtacactcttgatgatacatga
gctaaaatccacttcaccgtaatatttg----taggagtaaatctaactttcttcccacaacatttcttagg
tctatcgggcatacctcgacgttactcagactaccccgatgcatatacagcatgaaacacagtatcttcaat
aggctcattcatctctctaaccgccgtaataattataatctttataatctgagaggcattcgcatcaaaacg
agaggtatcaatagtagaattaaccccaactaacttagaatgactgcacgggtgtccacctccctaccatac
atttgaagaaccaacttacgtaaaaacataaccacaagaaaggaaggaatcgaaccccca-acaattggttt
caagccaatctcacgaccatcatgtctttcttta-----taagacattagt-aaaattattacataactttg
tcaaagttaacttataggttaaacccctttatgtctttcatggcttatccattcgaacttggttttcaagac
gccgcttcacctattatagaagagctcctacactttcacgaccatactttaataattgtcttcttaatcagc
tctttagtcctttacatcatttcactcatactcacgaccaaactcactcacacaagcacaatagacgcacaa
gaggttgaaaccatttgaacaattctaccagcaattatcctcatcctaatcgctcttccctcattacgaatt
ctttacataatagatgagattaatgacccttctttaacagttaaaacaataggccaccaatgatactgaagt
tatgagtatactgactacgaagacctaaacttcgactcgtacataattcccacctccgacttaaaaccggga
gaactgcgtcttctagaagtagacaatcgagttgtcctacccatagaactccctattcgtatactcatctca
tcagaagatgtcctacactcttgagctgtcccctctctaggactaaaaacagacgctatcccgggtcgacta
aaccaagcaaccctgacatcaacacgacccggactatactacggacaatgctcagaaatctgtgggtctaac
cacagttttataccaattgtccttgaattagttccactaaaatatttcgaaaactgatcctcatcaatacta
taaa--------------------------------------------------------------------
-ttcattatgaagctaatc-tagcattaaccttttaagttaaagactgggagtccaa-acctccccataatg
acatgccccaactagacacatcaacatgactaattactattatttccatacttctcgccctatttattttct
tccaaattaaaatctctaatcactcattcccctctaacccccaaccaaaagacatggcactagcccaccata
aaaccccttgagaaaataaatgaacgaaaatctattcgcctctttcattacccccacacttataggcctccc
aattgttatcttagtcatcctactccctaatattttatttccatcacctgatcgactcattaacaaccgcct
aatctctttacaacaatgactaattcaacttgtactaaaacaaataataacaatacatagcctaaaaggacg
aacctgatcccttatacttatctcactaatcctttttattggatctacaaacctcctaggcctcctccctca
ttctttcacacctactacacagctatcaataaacctaggcatagctatccctctatgggctggagcagtgat
cataggctttcgccataaaaccaaagcatctctggctcacttccttccccaaggtaccccagcccctctaat
tccgatgctaattattatcgaaaccattagcttatttattcaacctatagccttagcagtccgattaacagc
caacatcactgcaggccacctactcatacatttaattggaggggctacattagtcctagcatctattagtct
cccaacagcaataattacattca---ttatccttattcttctaacattactagaattcgctgtagccttaat
tcaagcatacgttttcactctcctagtaagtctatacttacatgacaacacctaatgacccaccaaacccat
gcctaccatatagtcaaccccagcccatgaccccttacaggagccttatcagccctacttttaacttctgga
ctaattatatgatttcactttaactctaatttcatcttaatgctcggcatacttactaacatccttactata
taccaatgatgacgagacattattcgtgagggcacgtttcaaggccatcatacaacaatcgttcaaaaaggc
ctccgatatggaatagtcctatttattatttcagaagtctttttctttgcaggcttcttctgagctttctat
cactccagcctagcaccaacccccgagctaggaagctgctgacccccagtgggaatcaatcctctaaacccc
ctagaagttcctctcttaaatacctctgttcttctagcctcaggtgtctcaatcacctgagcccatcacagt
ttaatagagggtaaccgtatgcatataatccaagcgctgtctatcacaattgctctcggactatattttaca
ctactccaagcctcagaatatctagaaacctctttcacaatctcagatggcgtctacggctcaacatttttc
atagccactggattccatggacttcacgtaattatcggatccacctttcttttagtgtgcctaatacgtcaa
ttacacttccactttacctctaaccatcactttggatttgaagccgcagcttgatattgacatttcgtagac
gtagtctgattattcctgtacgtatcaatttattgatgaggctcttactcccttagtat---atcgcagtac
agctgacttccaatcagctagccccagaata-accctgggagagagt--aataaatctaataatctctatct
tcaccaacgtatttatcgcactactcttaatttcagtagcattctgacttccccaactaaacatttatgttg
aaaaaacaagcccttatgaatgcggctttgatcctataggatcagcccgactgccgttttctataaaatttt
tccttgttgccattactttcctcctatttgatttagaaattgctcttctccttcctctgccctgagcatccc
aaatcgacaacttaacacttatattaatagtagctcttatacttcttcttattctcaccctcggtctcgcgt
acgaatgaattcaa----------------------------------------------------------
--------------------aaaggcctagaatgagttgaataa--tgataattagtttaaatt--aaaaca
agtgatttcgactcactaaattatgtatt--aac-------------------ataattatc-aatatgcct
attattatcctaaatattactatcgcttacatgatctcattacttggaatatttatctatcgatcccacctt
atatcatcacttttatgcttagaagggataatactgtctatattcattctaaccagtctaatagtcctaaac
tcgcacttctccttatcatatataattcctatcattctactagtctttgctgcatgcgaagctgccgtagga
ctagccctcttag----------taatagtatcaaatacttatggccttgactatgtccaaaacctaaacat
cctacaatgttaaaaattatcttacccacaattctcctcgcccccctcacatgattctctaaaaatacaata
atctgaatcaacccttcaattcatagcctaataattagcttaattgttcttcttacacttaatcaaacaaat
gatagcgatcttgttttttcactaactttcttctccgaccccttatcttctcctcttcttattcttacagca
tgattattaccactaataattatagcaagccaaaatcacctatcaaacgaacccctaatccgaaaaaagctc
tacatccttatacttgtctcactccaatcgtttttaattataacattttccgccatagagctaatcatattt
tatgtcctctttgaagcaacactcatccctaccctagttatcattacacgatgaggtaaccagacagaacgt
ctaaatgcaggactctacttcctattctacaccctagtaggatccctgcccttattaattgcattaatctat
gtccaaaaatcaataggctcactaaactttataatctctatataccaaacctcttatctcccttcaacttga
accagtgacatcctatgactagcatgtattatggcctttatggtaaaaatgcctctctacggacttcactta
tgactcccaaaggcacatgttgaggcccctattgctggatctatggtccttgcggcaatccttctaaaacta
ggggggtacggaataattcgaatctcaatcctactacatccaattacaagctccatagcctacccgttcatc
atattatctttatgaggcataatcataactagttcaatctgtctacgacagactgacctaaaatccctcatc
gcctactcatcagtcagccatatagccttagtaattgtagctattataatccaaacaccatggagctttata
ggagcaacagcattaataatcgcccatggactaacatcttctatactattctgccttgccaatactaactat
gaacgaattcacagccgaaccatattattagcccgaggcctacaatccattctcccactcatggctatatga
tggttgctagccagcctaactaacctagccctacctcccacaatcaacttaatcggagaactattcatcatc
ctatcttctttctcgtgatctaatacaacaatcatcctaacaggaataaacatactaattacagccctctat
tcactctatatgttaatctccactcaacgtggaaaattcacataccatctatctaacatcaacccatcattc
actcgtgaaaacactctaatattcatgcatatatttccccttatcttactctctttaaatccctcaatcatc
ctaggtcaattatactgtaaatatagcttaaccgttaa----------------------------------
------------------------------------------------------------------------
------------------------------------agcattagattgtgaatctaaagttagagcttcaat
attctcttatttaccgaga-----------------------------------------------------
------------------------------------------------------aagt--aatgcaagaact
gctaactc-atgcacccgtacttaaacctacggctttctt-aacttttataggatagaagtaatccattggc
cttaggagccaaaaa-attggtgcaactccaaataaaagtaataaacttattctcctcattcattatattat
ccctcctcgcacttatattccctatctttcttaccctgactgacctatacaaaagtaataagtatcccatct
atgtaaaaaatactattatttatgcccttctattttccctaactccaatactcatatttatctattcggact
acgaattgatcatctccaactgacactgaataactatccaaaccttcaacttcactataagctttaaattag
actatttttcaatgttatttatacctattgccctatttgttacatggtcaattatagagttctcaatatgat
acatacactccgatccctacatcaaccgtttcttcaaatatctcctaatatttctcatcactataataatcc
tagtgacctctaataacctatttcaacttttcattggatgggaaggagtaggaatcatatctttccttctaa
tcggttgatgatacggccgaacagaagctaatacagcagccctacaagcaatcctatataatcgtattggag
acattggattcgtactggcaatagcatgattcctaacaaattcaaactcatgagattttcaacaactgttca
ttataaaaccaa------cactgctccctctaatcggcctactcctagcagcaactggaaaatcagcccaat
ttggcctccacccttgacttccttcagctatagaaggcccaactcctgtatcagccctcctacactcaagca
caatagttgtagcgggtatttttcttctagtacgcttctaccctcttattgaaaccaataaaaccatccaat
ccctagcactctgcctaggcgctatcactaccctattcacagcaatctgtgcactaacccaaaatgacatca
aaaaaatcgtagcattttctacctcaagtcaactcggattaataatagtaacaattggcattaatcaacccc
acctagccttcctccatatctgcacccacgcattctttaaagcaatattattcatctgctccggctcaatta
tccacaatctaaataatgaacaagacattcgaaaaataggaggcctatttaaatccttacccttcacctctt
cctctctaatcgtaggaagccttgcactaactggcacaccctttttaactggattttattccaaagacctaa
tcattgaatccgcaaatacgtcgtataccaacgcctgagccctaactattacactcatcgccacttccctca
cagctgtctacagtacacgaatcattttcttcgccctcataggacagcctcgattctcttctctttctccta
ttaacgaaaataacccccaactaatcaactctattaaacgccttttaattggcagcatccttgctgggtacc
ttttatcttacaacatcccccctataaacttacccatcttaactatacccgcatacttaaagctaacagccc
tcctcattactatcgcagggtttacaattgcaatagacctcaaccaaataaccttttacctaaaaatcaaac
cttactcaaacatatctaaattctcaaatatactaggatactaccctctaacaatccaccgattctacccac
atataaatctcactgcaagtcaaaaatcagcctcaacccttctagacttaatctgaattgaaaaatcaattc
caaaattaattgctaacctccagtcttctgcctcaacaataacctcaaaccataaaggccttatcaaactct
attttctttcatttcttctatctattactctggcttcaatactaat-----aatctatttccacgagtaatc
tcaattacaataaaaataccaacaaacaaagatcaacctgccacaaccatcaaccaactcccatagctatat
aaagccgccactcctattgaatcctcccgaattaaacctaac---tcatccccctcaaacatcactcaatct
tctaagttgttaaattcaatcacaatctctact------cc---atcatacaatacaggcaacaacactata
cctatttctattaataaacctaacaataataagcctaatatcaccacactcgaaccccaagtctcaggatac
tcttcagtcgccatagcagttgtatatccaaacaccactaacataccccc---taaataaattaaaaacacc
attaatcccaaaaacggccctccaaaacataaaacaatcccacacccaatccccccactaacaatcaaccca
agaccaccgtaaattggcgaaggctttgaagaaaaccccacaaaacctaacacaaataatatacttaataaa
taagttaaatatg---tcattatttttacatggagtttaaccatgaccaatgacatgaaaaatcatcgttgt
tattcaactataaaaact-ataatgacaaacatccgtaaaacccacccattaatcaaaatcattaaccactc
atttattgaccttcccgctccatctaatatctcagcctgatgaaacttcggctctctacttggtatctgcct
aatcattcaaattttaacaggacttttcctagccatacactacacatcagacacacttaccgctttttcctc
agtcacccatatctgccgagatgttaattacggttgacttattcgctatatacacgctaacggcgcttccat
attttttatttgtctctttcttcacgtaggacgcggattgtactatggctcttatctttacttcgaaacatg
aaacattggagttatcctcctattcgctgtaatagccacagcatttataggctacgtactcccctgaggaca
aatatccttctgaggggctacagtcattaccaacctcctatcagccatcccttacatcggaaccaacttagt
agaatgaatctgaggcggattctctgtcgacaaggccactctcacccgattcttcgcattccactttatcct
tccctttattatcgctgccctagccatagtccacttactatttctccacgaaacaggatcaaataacccatc
aggcctagtctctgactccgataaaatccccttccacccctactacacaatcaaagatctccttggcctatt
aattctcttactaacctttatattattagtcctattctcccctgacttcttaggagaccctgataattacac
acctgcaaatcccctaaacacccctcctcacatcaagccagaatgatactttcttttcgcctatgctatcct
tcgatccatcccaaacaaattaggaggcgttcttgcactcgtcttctctatcttaatcctaattctatttcc
tatcctccacatatctaaacaacgaagcataatatttcgacctttaagccaatgtctcttctgaatcttagt
tgcagacctctttattctaacctgaatcggaggtcagccggtagaatacccctttatcgcgattggacaact
ggcctctgtactttacttctccatcatcctcctaataatgcccatcactggcttaatcgaaaataagcttct
taaatgaag---at----gctttaatagtataac--a-attaccttggtcttgtaaaccaaaaatgaagac-
ctc--aac-cttcttaaagcaaa-actcagggaagaaatc--aaacattccaccttcaactcccaaagctga
tattactaacttaaactattccctg-cctt-------------cttattc-gaggggttactcaa-aatttg
actt------ttatgtcagtattgaaaattttattac-------gaata-ta--------------------
------------------------------------------------------------------------
----------------------------------ttttgtcc-tatgtaattcgtgcat-taatgccct-tc
ctcatgaaacaa------------------------------------------------------------
------------------------------------------------------------------------
-------------tgtactt-cctcataatattattgatattacataggacatta-catgtttaattaaca-
tta-aaccctt-acccccatgcata-taagctagcact-------------acatactcatatagtacataa
aacatacccttattaa--------------------------------------------------------
------------------------------ttca-acattccatgtaa---atcaatacgaatatctaa---
---------------------------acaaccata-ttaatccaccattcccc-atagtacacatccttca
ctggcggcacataccccatttccgtca--------taaacctttctagctccaaatgactatccccatc-ca
acg-gtggtctcttaatctaccaacctccgtgaaatcatcaacccgccc-aatacgtgtccctcttctcgct
ctgcgcccata----------------------aaacttgggggtagcta-gcgt-gaaactttatctggca
tctggttcctacctcagggccatatc----------------------------------------------
-------------------------------------------ctgtaaaatcgcccactcgttccccttaa
ataagacatcacgatggattagttccattcttaacccgtgacccaacataactgctctgtcatgcctttagt
ggttttattttttggggta--------tgcttcgactcaccattggccgtcagaggccccgttgcag-tcaa
ttcaattg-----------------------------------tagctggacttattagtcaatattcttga
tctagcatatt--aacc-tacaggtgt-tactgaattaatgcttgatggactaaaaatt-t-tttactagag
aatttccac---------------------------------------------------------------
------------------------------------------------------------------------
------------------------------------------------------------------------
------------------------------------------------------------------------
------------------------------------------------------------------------
----tctaacccta---tttccttgaccaatcaccctttaccataaatttattaatttactctcct------
ctttaaatggttacaaaaattactaacttttatcccagtatctccaaaataatttgccctcgcccaaattc-
tccaatactataactctccttcat-------------------atcacccaccacctctccccatctgtatt
tctaaattactaacttttatcccagtatctccaaaataatttgccctcgcccaaattctccaatactataac
tctccttcatatcacccacc-acctagacaag----------atactttct-ctattagct-aattatatga
--------------------------tgatacttg-caaaatacttaatttgacatgtatacatataagaat
gcatgagt-----taaaatcccaccaagaccagcttct----------------------------------
------------------------------------------------------------------------
------------------------------------------------------------------------
------------------------------------------------------------------------
------------------------------------------------------------------------
------------------------------------------------------------------------
------------------------------------aaccaatctc----tattgttaatgtagcttaaa--
-cactaaagcaaggcactgaaaatgcttagatgggta-tttaataccccatagacacaaaggtttggtcctg
gcctttttattgacttctagtaaacttacacatgcaaatatccgtaccccagtgagaatgccctctatatca
g---ca-tgatcaaaaggagcgggtatcaagcacact-------attttagttgctcatgacgccttgctca
accacacccccacgg-gatacagcagtgattaagattaagcccatgaatgaaaattcgactaagttatacta
ttt--tagggttggtaaatttcgtgccagccaccgcggtcatacgattaacccaagtcaataaa-acacggc
gtaaagcgtgattaaaa-caaca------aactcaataagacc-cagcttaaactaagccgtaaaaagccct
agttataataaaga-ttga--cgacgaaagtagtctt-aaaactt--ttgaactcacgatagctaagaccca
aactgggattagataccccactatgcttagccctaaacacaaatgttcaa---ataacaagaccgttcgcca
gagtactactagccacagcttaaaactcaaaggacttggcggtgctttacatccctctagaggagcctgttc
tataatcgataaaccccgctataccctaccaccttttgcaaacatcagcctatataccgccatcttcagcaa
acctt--aataaagcctcacagtaagcacaattattaa----acataaatacgttaggtcaaggtgtagcct
ataaggtggaaagaaatgggctacattttc-tactcactagaacaacc--------ctcacgacagctttta
tgaaa-cttcaagccaaaggcggatttagtagtaag-ctaagaatagagagctt------------------
-----------agctgaatggggcaataaagcacgcacacaccgcccgtcaccctcttcaagtcc------t
actaac---------agacctctaatatc-taattcc--gctctacagtagcatgagaagagacaagtcgta
acaaggtaagcatactggaaagtgtgtttggatt-aatcaaggtgtagcttaact-----aaagcacccggc
ttacacccggaagacttcacatct-ccatgaacatcttg-aactagtcctagcccataca------attt--
aaaccacactcaattacaca-cacac----cacttaaacaaaacatttacctc-----c-a-taaaagtata
ggagatagaaattttaa--ccttggagctatagagcaagtaccgtaagggaaagatg-aaagaaaa-aactt
atagtacaataaagcaaagactaacccttttaccttttgcataatgaattaactagaaaccacttcgcaaaa
agaatt-taagccaagaaccccgaaaccagacgagctacttacgggcagctat----aagagccaatccatc
tatgtagcaaaatagtggaaagacctttaagtagtggtgaaaagcctaccgagcctggtgatagctggttat
cc-agataa-gaattttagttcaactttaaatttactt---aaagaacct-ataatc--taattgtaaattt
aattgttaatctaaagagggacagctctttaga-tacaggaaaaaacctttattagagagtaaatt-aa---
-----ata-gctatcatagttggcttaaaagcagccatcaattaaaaaagcgttcaagcttaaccaa--aca
atactcaacttgatctaaatatt-tataatcacctcctaa------ttatacactggattaatctattact-
aa-ctatagaagcaataatgttaatatgagtaacaagaaaa-catttctccccgcataagtttatatcag--
cccgaatatatctctgatagttaa-caaacctataactcaacccaccaacattaa--cctttattactcgca
atgttaatccaacaccggcatgcac------ttttaagggaaagattaaaaaaagtaaaaggaactcggcaa
acac-taaccccgcctgtttaccaaaaacatcacctctagcataaatagtattagaggcactgcctgcccag
tgaca--catgttaaacggccgcggtatcctgaccgtgcaaaggtagcataatcatttgttccttaaatagg
gacttgtatgaacggctaaacgagggttaatctgtctcttacttttaatcagtgaaattgaccttcccgtga
agaggcgggaatgaacaaataagacgagaagaccctatggagcttaaatttatt-aacccaagcaactacca
caaat--------------caaatct----acaagattcaat--ctc-cttgcc----tatgggtt-aaaaa
ttttggttggggtgacctcggagcataaattaacctccgaatgatt---ttagtccagact-tcaacctgtc
-tacact---ttaactcattaattgaccc-aagc---ttttgatcaacggaacaagttaccctagggataac
agcgcaatcctactcaagagtccatatcgacagttagggtttacgacctcgatgttggatcaggacatccta
atggtgcaaccgctattaaaggttcgtttgttcaacgattaaagtcctacgtgatctgagttcagaccggag
aaatccaggtcggtttctatctattata--tacttctcccagtacgaaaggacaagagaaatgaggccaatt
tct-ataacacgccttaca-gataatagatg--atataatctcaatctaacaaactatatccac-----gcc
taccct-agag-cagggttagttaagatggcagagcccggtaattgcataaaacttaaaactttactaccag
aggttcaactcctcttcttaaca-catatgtttataattaatctacttcttttaattgtcccagtcctatta
gctatagctttccttaccttagttgaacgaaaaatattaggctacatacaacttcgaaaaggcccaaatgtc
gtcggaccctacggcctacttcaaccatttgctgatgctataaaactattcattaaagaaccccttaagccc
ctaacatcttccatcattctattcatcattgcccccaccctagccctaaccctagcattcaccatatgaatc
ccactacccataccccaacctcttattaatataaacataggaatcctgtttatccttgcaacatcaagccta
ggcgtatacacaatcttatgatcaggatgagcatctaattctaaatacgccctaatcggagcactacgagct
gttgcccaaacaatctcctacgaagttaccttagccattattctcctatccgttcttctaataaacggatca
ttcacattatcaaccctaatttcaactcaacaacccatctgactcttactaccaacatgacccctagcaata
atatggtttatttcaaccctagcagaaacaaaccgagctccttttgacttagcagaaggagaatcagaacta
gtctcaggattcaatgtagaatacgctgctggtcctttc-gccctattcttcatagctgaatacaccaacat
cattataataaatgctcttactacaacactattcctagggactttcttcgaccctacaacacccgaactctt
tacattcaactttatactaaaaacactcgctctaacatctatattcctatgaattcgagcatcctatccacg
attccgatatgaccaactaatacacttactatgaaaaaattttctacccctaactctagccctatgcatatg
acatatctcccttcccatcatcatagcatccatcccacctcagacct---aagaaatatgtctgacaaaaga
gttactttgatagagtaaataatagaggt-ttaaatcctcttatttctagaattataggattcgaacccaat
cttaagaactcaaaattcttcgtgctacct-c-atacaccacattct---acagtaaggtcagct-aaa-ta
agctatcgggcccataccccgaaaatgttggttcat-attccttcccatactaattaatcctattaccgccc
ttgccatttaccttacacttatcttaggaaccctaattacactacttagctctcactgattacttgcttgaa
taggcctagaaataagcatattagcaataatcccaattctaataaataaagcaagccctcgctcaacagaag
ctgcatctaaatattttctaattcaagccactgcatcaataatactaataataagcgcaatcataaatttta
taaaatcaggtcaatgactcctaactaaccccatagagccagttccatcttttatactcactatagcgctat
ccatgaaactaggacttgctccctttcatctatgagtccctgaagtcacccaaggaacatcccttatatctg
gactaatcctgctcacatgacaaaaaatcgcccccatctcaattataattcaagttatccaatcaatcaact
tccctttgctaatatcaatagccgtcctatccattgcaataggcggatga-gggggacttaatcaaacccaa
ctccgaaaaattctagcttactcatcaatcgcccacataggctgaataatagctattatcccattcaatccc
gccctcactatac--------------tcaacctaattatctacatcatcctcacggccaacatattcttac
tatttcactctaacaaaagtactacaacccttatactatcagacacatgaaacaaattcccccttctaacct
caatcacccttattatcctcatatctctaggaggactgccaccacttacaggatttacccctaaatgaataa
tcattaaagaactcgtatccaacgacaacatcatcataccaacagctatagccataatagcacttctaaacc
tatatttttacatacgactaatttattcaacatcactaacactctttccatcatctaacaacaataaaataa
aatgacaatttgaaaatataaaattaactcccctaatctcagctattataatcatctctaccctagcccttc
ccctcacaccaataatatccaccttaaactaggaatttaggttaatc--tagaccaagagccttcaaagctc
taagcaagtaa--ctttacttaattcctga------------tctaaagactgcaagatctca-tcttacat
caactgaacgcaaatcaatcattttaa-ttaaactaagccttc-----aagccctgaattgacaggactcta
acctgcaa-aaatttagttaacagctaaacgcccaaca-caactggcttcaatccacttctcccgccgttaa
aaaaaa-----
>KY117544_Cynogale_bennetti|Cynogale_bennetti20_mt/1-15785
ggcgggagaag-ccccggcagcg---ttgaagctgcttcttcgaatttgcaattcaacatgac-act-tcac
cacaggac-------ttgataaaaagaggct---ttaacctctgtacttagatttacagtctaatgctttac
tcagccattt----------------tacctatgttcataaatcgctgattgttctccactaatcataaaga
tattggcactctttatctcttatttggtgcctgagctggtatagtaggcactgccctaagtcttttaattcg
agcggaacttggccagcccggtacattgttaggagatgatcaaatttataatgtaattgtcactgcccatgc
attcgtaataattttttttatggtaatacctattatgattggaggatttgggaattgattagtaccattaat
aattggagctcctgatatagcatttcctcgaataaataatataagcttctgactcctccctccatctttctt
acttctattagcatcctc--------------------------------------aataattgaagctggt
gcaggaactggatgaaccgtatatcctcctttagctggtaatctagcccatgcaggagcatccgtagattta
actatcttttccttacatcttgcaggtgtttcctctattttaggggctatcaactttattacaacaatcatt
aacataaaaccacctgctatatcccaatatcaaacacctttattcgtctggtccgtcttaattactgctgtc
ctattacttctatcattaccagtcctagccgctggtattactatactattaacagaccgaaatctcaacact
acattttttgaccctgctggagggggagatcctattctatatcaacatttattctgattttttggacatcca
gaagtttacatcttaattcttccgggctttggaataatttcacacattgttacttattattcaggtaaaaaa
gaaccttttggttatatagggatagtttgagctataatatctatcggttttttaggctttattgtatgagct
caccatatatttactgtagggatagacgttgacacacgagcatattttacatcagcaactataattattgca
attcccactggagtaaaagtctttagttgacttgccactctccacggaggaaatatcaaatgatcccccgct
atattatgggccctgggttttattttcttgtttacagtaggaggtttaacagggattgtccttgctaattcc
tcattagatattgttctccacgatacatattatgtagtagcccatttccactatgtattatctatgggagct
gtattcgctattataggaggcttcgtccactgatttccattattttcaggctacactctcgataattcttga
gcaaaaatccactttacaattatatttg----taggcgttaacataacatttttccctcaacatttcttagg
gttatctggaatacctcgacgttactccgattacccagacgcatatacaacctgaaatacaatttcctcaat
aggctctttcatctcactaacagcagtaatactaatagttttcataatttgagaagcctttgcatccaaacg
agaagtattaatagtagaaataacaacaactaaccttgaatgattacatggatgtcctcctccttatcatac
atttgaagagccagcttacgtatctttaaa---ataagaaaggaaggaatcgaacctcct-acaactggttt
caagccaatatcataaccactatgtctttctcaatg---agagactctagt-aaa--aattacataactttg
tcaaagttaaattataggtttaagccctttgtgtctct-atggcatatccttttcaattaggtttccaagat
gcaacatcccctattatagaagaacttctacattttcatgatcatacattaataattgtattcttaattagt
tctttagttctttatattatttcactaatattaacaactaaactcacccacacaagtacaatagatgctcaa
gaagtggaaactatttgaacaattctaccggctatcattcttatcctaattgctctaccttcactacgaatt
ctttacataatagatgaaattaataatccaacactaactgtaaaaaccattggacaccagtgatattgaagt
tacgaatatacagactatgaaaatctaaattttgactcctatataatccccacacaagaactaaaaccaggg
gaattacgactattagaagtcgataatcgagtagtattacccatagaaataaccatccgaatattaatttca
tctgaagacgtattacactcatgagccatcccatcattgggccttaaaactgacgcaatcccaggtcgacta
aaccagacaaccttaataagtacacgacccggattatattatggtcaatgctcagagatctgtggctcaaat
catagctttatgcccattgttcttgaactagttccattaacatactttgaaaaatgatcagcatctataata
taaa--------------------------------------------------------------------
-atcattaagaagctaaaccaagcattaaccttttaagttaaagactgggagtttaa-atctccccttaatg
atatgccacaattagatacatcaacctgatttattactattttatcaataatcgtaacattattcattgtat
ttcaactaaaaatctcaaaacatttatatccattaaacccagaacctaaatcagcaataatactaaaacaac
ctaacccttgagaaaaaaaatgaacgaaaatttatttacctctttcattacccctacaataataggacttcc
tattgttatcttaattattatatttccaagcatcatattcccttcacctaaccgactaattaacaatcgttt
aatctctttacaacaatgattactacaattaacaacaaaacaaatattaagtatccataattataaaggaca
aacttgagctctcatactaatatccctaattttatttattgcctcaactaatttattaggactaataccaca
ttcatttaca-ctactacccaattatcgataaacctaggaatagctattcccctatgagccgccactgtatt
tacaggatttcgacataaaacaaaagcatccctagcacatttcttaccccaaggaactcccttattactaat
tccaatactagtaatcattgaaactattagcctgtttattcaacccatagccttagccgtacgacttactgc
aaatattactgcaggccacttattaattcacttaattggaggagctacctcagctctaataaatattaatat
ttcgattgctcttatcacattta---ctatccttatcttattaacaattctcgagtttgctgtagctctaat
tcaagcttatgtcttcactttattagtgagcttatacttacatgataatacctaatgacccaccaaacccat
gcataccacatagtaaacccaagtccatgaccacttacaggagctctatcagccctcctaataacctcagga
ttagcaatatgattccactttaactccatatcactattacttctaggaataactactaatatactaacaata
tatcaatgatgacgagatattattcgagaaagcacattccaaggccaccatacccctattgtccaaaaagga
ttacgatatggtatagtcctttttattatttcagaagtattttttttcgcaggctttttctgagctttttac
cattcaagcctagccccaactccagaattagggggttgctgaccacccattggcattactccccttaatcct
cttgaagtcccactacttaatacatccgtattactagcctctggagtatctattacctgagctcatcatagc
ttaatagaaggtaatcgaaaacatatactccaagctttattaattacaatttctttaggagtttactttaca
ctccttcaagcctcagaatattacgagacttcctttacaatttctgatggagtgtatggatctactttcttt
atagccacaggatttcacggactacacgtaattattggctctacctttctaatcgtttgcttccttcgccaa
ctaaaatttcacttcacatctggccaccacttcggatttgaagccgctgcttgatattgacacttcgtagac
gtagtatgacttttcctatacgtatctatttactgatgaggttcatgcttctttagtat---taattagtac
aactgacttccaatcagttagtttcggtattaaatccgaaaagaagt--aattaatataatattagttttat
ttaccaacacattactagctactctacttgtatttatcgcattctgactacctcagctaaatatttatgcag
aaaaagcaagcccatatgaatgtggattcgatccaataggctcagcccgcttacctttttctataaaatttt
tcctagtcgccattacatttctactttttgacctagaaattgccctattactacccctaccatgagcttcac
aaacaaaagacctaataactatagtcactatagcattattattaatctctctattagccacaagccttgcct
atgaatgaacccaa----------------------------------------------------------
--------------------aaaggattagaatgagctgaata---tgataattagtttaattt--aaaata
aatgatttcgactcattagactgtagctaaccct-------------------acaattatc-aa-atgtct
gtagtatatatcaatattttcctagctttcatcatatctctaataggtttactagtataccgatctcactta
atatcttccctcctttgcctagaaggtataatattatccttgtttattataataaccgtagttatcttaaat
aatcatttcacactagccaacataacccctattatcttactagtcttcgctgcctgcgaagcagcactaggc
ctatcacttttagtaatagtatctaatagtatctaatacatacggaactgaccatgtacaaaatctaaactt
attacaatgttaaaaattattataccaaccattatactcatacccctaacatgactatctaaacctaatata
atctgaattaactcaacaacttatagcctactaattagtcttattagccttacttacttaaatcaacccagt
gataataccatcaactattcattattattctttttagattcactctccgcccccttactagtattaacaaca
tgattactgcctcttatacttatagctagccaacatcacctatcaaaagaaacatcagtccgaaaaaaacta
tatattacgatacttattcttctacaattatttctaatcataacttttactgccatagaactaatcatattc
tatatcctatttgaagccacccttatccctactttaattattatcactcgatggggcaaccaaacagaacga
ttaaacgctggcctttactttttattttacactttagtaggttcattacccctcctaattgcactattatac
atccaaaatacatcaggatctctaaactttctaattatacaactatgagcaaaaccaatttcatccacctga
tctaatattttcctatgattagcatgcataatggcatttatagtaaaaatacctctatatggactacactta
tgattacccaaagctcacgtagaagctccaattgctggatcaatagtacttgccgccgtattactaaaatta
ggagggtatggaataatacgaattacaactttacttaatccagtaactaacctaatagcatatccttttata
atattatctctatgaggaataattataacaagctccatttgtttacgccaaacggacctaaaatctctaatc
gcatactcatctgtaagtcacatagctctagtcatcgtagctatcctaatccagacaccatgaagttatata
ggagcaacagccctaataattgctcacgggttaacatcatctatactattttgcctcgcaaactcaaactat
gaacgaattcatagtcgaacaataattttagcacgaggtttacaaaccctccttcccctaataaccgcctga
tgactactagctagcttagctaacttagccctacctcccacaattaatctaatcggagaattattcatcatt
atagcctccttctcatgatctaacattactatcattttaataggaataaatattattatcacaggcctatat
tccttatatatattaatcacaactcaacgaggtaaatatacatatcatattataaatattaaaccctcattt
acacgagaaaataccctaataactcttcatttatttccactattactcttatctctaaatcccaaaattatt
ttaggtcctattcactgtaaatataatttaat---aaa----------------------------------
------------------------------------------------------------------------
------------------------------------aatattagattgtgaatctaacaataaaggtttaa-
atcctcttatttaccgaaa-----------------------------------------------------
------------------------------------------------------aag---aatgcaagaact
gctaattc-atgcctccatgctcaaaaacatggctttttc-aacttttacaggatagaagtaatccattggt
cttaggaaccaaaaa-attggtgcaactccaaataaaagtaattaatctatttacttcatcaatattaacaa
caatacttattctactactaccaattatttcatccaatacacaaatatataaaaacaatctctatccccatt
atgtgaaaatcataattttctatgcttttaccgctagtataattccaacaataatattcattgcttccggac
aagaaataattatttcaagctgacactgaataacaatccaaaccttacaattatctctaagccttaaattag
attatttctcaattatcttcatctcagtagcactatttgtcacatgatctattatagaattttcaacatgat
atatatatacagatccacatattaatcaatttttcaaatatctccttatattcctcattactatactaattc
tagttactgccaataatcttttccaattatttattggatgagaaggagtaggcattatatctttcctcctca
ttggatgatggcacggtcgaaccgacgcaaataccgccgccttacaagcaattctatataaccgtattggag
atgtaggatttattatagctatagcatgattccttattaacttcaacacatgaaattttcaacaaattttta
ttattcaacatgaaaaccttaatatacccttaataggtctcctcctagcagctacaggtaaatctgcccaat
tcggcttacatccctgactaccatcagccatagaaggacctacacccgtctccgccctactccactcaagca
caatagtcgtagccggagtatttctattaattcgtttttacccacttatagaacaaaataaaactattcaaa
ctatgacactatgtctaggtgctatcacaaccttattcaccgctatctgtgccctcacacaaaatgacatta
aaaaaattattgccttctctacttctagtcaactcggtcttataatagtaactatcggcattaaccagcctt
accttgcattccttcacatctgtactcacgcattcttcaaagctatattattcttatgctccgggtccatta
ttcataatctaaataatgaacaagatatccgaaaaataggcggtttatacaagctaataccattcaccacaa
cctccctcatcattggaagtctcgcactaacaggcatacccttcctaacaggattctactctaaagacctaa
tcattgagactgccaacacgtcgtataccaacgcctgagccctcctaataactctcattgctacatccttaa
cagcagcctacagtactcgaattatattttatgtactcctaggacaacctcgctttaactccctgatcctaa
tcaatgagaataatccattcttaattaactcaatcaaacgcctcctaattggaagtattttcgcaggctacc
taatctcctataatattccccctacaatcaccccacaaataactatacctcattacttaaaattaactgctc
tctttgtaaccattataggatttattctagcattagaacttaacctcgtaaccaaaaatctaaaatttaatt
atccactaaacgcctttaaattttctaatcttctaggatattttccaactattatacaccgcttcccaccaa
taataggtctaatcacaagtcaaaaatctgcatcaatattattagacattatctgattagaaaatatattac
caaaatctatttcctatttccaaataaaattatctaccactatttccaatcaaaaaggactgattaaactat
actttctttcttttctaattactttaacccttaccctcatttt--------atttaatttccacgagtaatt
tctataattactaatacaccagtaagcaaagatcaaccagtaacaataacaagtcaagtcccataactatat
aaagccgcaattcctatggcttcttcactaaaaaatcctgaa---tcacctgtatcataaattacccaatca
cccgcaccattaaatttaaatacaacctcaatt------tc---atcttctcctaaaacatatcaagcaact
aacagctctgctaacacccccgtaataaacattactaacacaaacttattagatacccaagcctcaggataa
ggctcagtagctatagccgtagtatatccaaacactacaagcataccccc---taaataaatcaaaaacact
attaaacccaaaaatgaacctccaaaacttaatacaatcccacaaccaacactaccagctacaattaaacca
aacccaccataaatcggagaaggctttgaagaaaaactaacaaagctaaccacaaataatacacttaatata
aacacaatataagttgtcattattcccacatggaatttaaccatgactaatgatatgaaaaaccatcgttgt
atttcaactacaagaat--ttaatgaccaacatccgaaaatctcaccctcttgccaaaattattaatgaatc
attcattgatcttcccaccccctctaacatttcagcatgatgaaattttggctccctcctaggaatttgcct
aatcctacaaattattaccggtttattcctagctatacactatacatcagatacaacaaccgccttttcatc
agtagcccatatttgtcgcgacgtcaactatggctgaattattcgatatatacatgccaacggagcttccat
attcttcatttgcttatttatacatgtaggccgaggagtgtactatggctcttataccttttcagaaacatg
aaatattggaatcttgcttctattttcagtaatggccactgctttcataggctatgttctaccatgaggcca
aatatcattctgaggagctactgtaattacaaacctcttatcagcaattccatacattgggaccaaccttgt
agaatgaatctgaggaggcttctcagtagacaaagccaccttaacacgctttttcgccttccatttcgtcct
cccctttatcatttcagccctagcagtaattcatttattatttttacatgaaacaggatctaataacccttc
aggaataacatcaaactcagacaaaattccatttcacccatactacacaattaaagatatcttaggcttact
atttttaacccttacactaatgctattagtactattttcacctgacctcctaggagacccagacaattatac
ccccgccaaccccctaaatactcctccccatatcaaacccgaatgatatttcctattcgcatatgcaatcct
ccgatctattcccaataaattaggaggagtcctagctttaatcatatcaatcttaattctagcagtcattcc
attattacacacctcaaaacaacgaagcataatattccgaccaataacccaatgtttattctgacttctagt
agcaaaccttcttatcttaacatgaattggaggtcaaccagtagaacacccttttattatcatcggacaatt
agcatccatatcttacttctcaatcctattaattctcatacctgtctctggtattattgaaaactatttatt
aaaatgaag----a----gtctttgtagtatata--a-aatactctggtcttgtaaaccaaaaaaggagaa-
cacttatc-ctccctaagact-----tcaaggaagaggc----actgccccaccatcagcacccaaagctga
aattct--ctttaaactattccctg-taat-------------actaaa--aaccgactcaacaa-ctttca
taat------tcatatattacatata----------------------------------------------
------------------------------------------------------------------------
------------------------------------------------------------------------
------------------------------------------------------------------------
------------------------------------------------------------------------
------------------------------------------------------------------------
------------------------------------------------------------------------
------------------------------------------------------------------------
------------------------------------------------------------------------
------------------------------------------------------------------------
------------------------------------------------------------------------
------------------------------------------------------------------------
------------------------------------------------------------------------
------------------------------------------------------------------------
------------------------------------------------------------------------
------------------------------------------------------------------------
------------------------------------------------------------------------
------------------------------------------------------------------------
------------------------------------------------------------------------
------------------------------------------------------------------------
------------------------------------------------------------------------
------------------------------------------------------------------------
------------------------------------------------------------------------
------------------------------------------------------------------------
------------------cccctaccccccgttaa-------------------------ccctat-gataa
gaacacaaactcattat-------------tgtcctgccaaaccccaaaaacaagactgaatttg--atat-
--------------------ctat----aaaataag------------------------------------
------------------------------------------------------------------------
---------------------gtcttaata------------aaattcata-tcctctaccaaaataccaat
taatta-------------taaaaataagtaccaa-tattacacctaatttcgcaattatctatagatata-
---------------aataccaagctctaattcg--------------------ttactattaaat------
-----------atttcctttttttttatt-------------------------------------------
---------------aaaataataaaatat------------------------------------------
------------------------------------------------------------------------
------------------------------------------------------------------------
------------------------------------------------------------------------
--------------------------------------tttaatat----tactgttaatgtagcttaaa--
ccattaaagcaaggcactgaaaatgcctagatgagct-ata-aagctccataaacataaaggtttggtccta
gccttcccattagttattaataaaattacacatgcaagcttccgcattccggtgaaaatgccctctaaatca
t--tca-tgatataaaggagcgggtatcaagcacaca-------ataattgtagctcacaacaccttgctta
gccacacccccacgg-gatacagcagtgacaaaaattaagc-catgaacgaaagttcgactaagttatatta
aaa--cagggttggtaaatttcgtgccagccaccgcggtcatacgattaacccaaattaatggttccacggc
gtaaagcgtgttacaa--aatta-----tcaaatgctaaagtt-aaattttaactaagctgtaaaaagctac
agttaatataaaaa-tata--acacgaaagtaacttt-attattt--caaattacacgatagctaagaccca
aactgggattagataccccactatgcttagccctaaacccaaatagttaa--ctaaacaaaactattcgcca
gagaactactagcaatagcctaaaactcaaaggacttggcggtgctttatatccctctagaggagcctgttc
tataatcgataaaccccgataaacctcaccatcccttgctaat-acagcctatataccgccatcttcagcaa
accct--aaaaaggaagaatagtaagcacaaatattcc---aacataaaaaagttaggtcaaggtgtagcct
atggggtgggaagcaatgggctacattttc-tacg--ctagaacattc-----cataccacgaaaattccca
tgaaa-tcaaggattaaaggaggatttagtagtaaa-ttgagattagagtgctc------------------
-----------agttgaatagggccatgaagcacgcacacaccgcccgtcaccctcctcaagtga------t
aaaaacc--------taa----tataaca-tattt----taattacaaacccacaagaggagacaagtcgta
acaaggtaagcatactggaaggtgtgcttggat--aaacaagatatagcttaaac-----aaagcatctggc
ttacacccagaagatttcatatca-aattgaatattttg-agccaaaactagcccaaaca------accc--
acaattcaattacca------catgt----aaataaattaaaacatttaatta--actc-t-taaaagtata
ggagatagaaattt-a---acttggcgctatagagacagtaccgcaagggaaagatg-aaagaag--tatta
aaagcacaacacagcaaagattaccccttgtaccttttgcataatgagttagctagacataatctaacaaag
agaact-taagctagataccccgaaaccagacgagctacctatgaacaatctat-tacaggatgaactcgtc
tatgttgcaaaatagtgagaagatttataggtagaggtgaaacgcctaacgagcctggtgatagctggttgc
cc-agaata-gaattttagttcaactttaaatttacct---aaaaaccta-ttaatt--ctaatgtaaattt
aaaatataatctaaaaaggtacagctttttaga-attaggatacagccttttttagagagtaagca-ttt--
------aa-ccaaccatagttggcctaaaagcagccatcaattaagaaagcgttcaagctcaacaac--taa
a--attaacttaattccaaaaacatgcaaccaactcctaat-----acaaatactgggctaatctattaa--
-a-taatagaagaaacaatgctaatatgagtaacaagaatt--atttctccttgcataagcctatatcag--
aacggata-tccactgatagttaa-caacaagatatttataacccaacaataaac--caaatatcaaatcaa
ttgttaacccaacacaggtgtgcaa---------ctaaggaaagattaaaagaagtaaaaggaactcggcaa
acat-aaaccccgcctgtttaccaaaaacatcacctctagcatatctagtattagaggcactgcctgcccag
tgaca--ttcgttaaacggccgcggtattctgaccgtgcaaaggtagcataatcatttgttccctaaatagg
gacttgtatgaatggccacacgagggtttaactgtctcttacttccaatccgtgaaattgaccttcccgtga
agaggcgggaatataataataagacgagaagaccctatggagctttaattaact-attccaaggatattaat
-at----------------ttcacc-----aacagggacaac--aaa-tttcca----aatggact-agcaa
tttaggttggggtgacctcggagaataaaataacctccgaatgatt---taaatcaagact---aaccagtc
aaaagta---ttacatcacttattgatcc-aaaactaatttgatcaacggaacaagttaccctagggataac
agcgcaatcctattttagagttcctatcgacaa-tagggtttacgacctcgatgttggatcaggacatcccg
atggtgcagcagctatcaaaggttcgtttgttcaacgattaaagtcctacgtgatctgagttcagaccggag
taatccaggtcggtttctatctatttaa-caatttctcccagtacgaaaggataagagaaataaggcccact
tcatcaaaagcgccttcaa-cctaacagatg--atataatcttaatctaaaaagtttcaccaaa-----tat
agccca-agagacagggtttgttaggatggcagagcttggcaactgcataaaacttaaacctttatattcag
aggttcaaatcctcttcctaaca--acatgttcataattaatatcctatcactaattgtccctatccttctc
gctgtagctttcctaacattaattgaacgcaaagtattaggttatatacaactccgcaaaggacccaacatt
gtaggtccatatggcctattacaaccaattgcagatgccgtaaaacttttcactaaagaacccctccgacct
cttacatcctcagtatctatatttattatagcccccattctagccctggccctagccctaatcatatgagtt
ccattaccaatgccttatccacttgtcaacataaacctaggagtcctattcatattagccatatctagcctc
gccgtctactccatcctatgatctggatgagcttccaattcaaaatatgctctcattggagctctccgagct
gtagcccaaacaatctcatatgaagtaacacttgccatcattcttctatctgtactcttaataaatggctca
tttacactaaacacactaatcatcacccaagaacacatatgattatttattcccacatgacccttagccata
atatgatttatctcaacattagccgaaactaaccgggccccattcgacctaacagaaggagaatcagaactc
gtctctggatttaatgtagaatatgcagcaggcccattt-gccttatttttcctagcagaatatgctaacat
cattataataaatacccttacaacaattttattcttcggagcatttcataacccatacataccagaacttta
tatcatcaatttaatcaccaaaactctaatcctaacaattattttcctatgaattcgagcatcctatccacg
atttcgatatgaccaactcatacatcttctatgaaaaaattttctacctcttactctagctctatgtatatg
acatgtatccctacccattattacagcaagcattccacccttaacat----agaaatatgtctgataaaaga
gttactttgatagagtaaataatagaggt-taaaatccccttatttctagaatcataggacttgaacctaat
cctaagaattcaaaattcttcgtgctaccacatttacaccatattct---aaagtaaggtcagct-aaa-ta
agctatcgggcccataccccgaaaatgttggtttat--acccttcccatactaattaatcccttaatttttt
ccactattatatttaccgtcattataggaactataattgtaataacaagctctcactgaatattaacttgaa
tcggattcgaaataaatatattagccattattcccatcttaataaaaaaatttaatccacgagccatagaag
catctacaaaatactttctaacacaagcaactgcatccataatattaataataggcatcatcatcaacctta
tatattcagggcaatgaaccatatcatgtaacttaaatcccacagcatccgtccttataaccattgccctag
caataaaactaggtttagcaccattccacttttgagtccctgaagttacacaaggaatctccctcccatcag
gaataatcctactaacatgacaaaaaattgcacctctatcagtactctatcaaatctctcctaccatcaatc
caaacctgcttctatctatagctactttatcagtcctaattggagggtga-ggtggattaaaccaaacacaa
ctacgaaaaatcatagcttactcatcaattgctcatataggatgaataaccacaatcctattatataatccc
atattaatatatttaaatttatatatttaaacttaattatttatattatcataacaactacaacctttatat
tatttatatataattctaccaccacaacattatcactttcccaaacatgaaacaaactacccttaatcaccg
cactaatacttatattaatactatccctaggaggactcccaccactatcaggatttactccaaaatgaataa
ttattcaagaacttaccaaaaatgaaataattattattcctacaattctagctataaccgcattactaaact
tatatttttatatacgattaacctatactacaaccttaactatatttccctctaccaacaacataaaaataa
aatgacagttcgaatctacaaaaaagataactcttttagcacccctcactgtactatccactatattactcc
cactcacacctataatctccattctggaataggaatttaggttaaac--tagaccaaaagccttcaaagctc
taagtagatcctcacagatctaattcctgaatattaa--cttcctaaggactgcaagaatcta-tcctacat
caactgattgcaaatcagatactttaa-ttaagctaagccctt---------actagattggtgggct-cca
ccccacga-aattttagttaacagctaaataccctaat-caactggcttcaatctacttctcccgccgccta
gaaaaaaaa--
>KY117545_Dicerorhinus_sumatrensis|Dicerorhinus_sumatrensis-NC_012684_DSU-5_DSU-5/1-16470
ggcgggagaag-ccccggcagaa---ttgaagctgcttctttgaatttgcaattcaatatgaa-at--tcac
cacagggc-------ttggtaaaaagagggct--acaacctctgtctttagatttacagtctaatgc-tttc
tcagccattt----------------tacctatgttcattaaccgctgactattttcaactaaccacaaaga
cattggcaccctctacctactgtttggcgcatgggccggaatagtaggaactgccttaagcctcctaattcg
cgctgaactaggtcagcctgggactttattaggagacgaccagatctacaacgtagtagtaactgcccatgc
atttgtgataattttcttcatagtaatacctattatgatcggggggttcgggaactgattagtcccactgat
aatcggagcgcccgacatagcattcccccgaataaacaatataagcttctgactcctcccaccatcatttct
tctcctacttgcctcatc--------------------------------------aatagtagaagctggt
gccggaacaggttgaaccgtttaccctcccctagcaggcaatatagcccatgcaggagcctccgttgacctg
accatcttctccttacacttagcaggggtgtcttcgattctaggtgccatcaactttattactacaattatt
aatataaaaccaccagcaatatcccaatatcaaacacccttattcgtatgatccgtcctaatcacagcagtg
ctcctactactagcgctcccagttttagcagcagggattaccatactactaacagaccgtaatctaaacact
acctttttcgacccagcaggaggaggcgaccccattttataccaacacctcttctgattcttcggccacccc
gaagtctacattctgattctcccaggcttcggaataatctcacatattgtcacgtactactcaggaaaaaaa
gaaccttttggttatataggaatagtttgagctatgatatccatcggattcctaggattcatcgtatgggcc
caccacatgtttacagttggcatggacgttgacacacgagcatacttcacgtccgccactataattattgct
atccccacaggagtaaaagtattcagctgattagcaacccttcacggaggaaacattaaatgatccccagct
atactatgagccctgggcttcatcttcctatttacagtagggggattaacaggaatcgtcctggccaactca
tccctggatatcgtactccacgacacatactatgtagtagcgcacttccattatgttctatccataggagct
gtcttcgctatcataggaggattcgtccactgattccccttattctcagggtatacactcaaccagacctga
gcaaaaatccactttactattatattcg----taggggtaaacataacctttttcccgcaacactttcttgg
tctctcaggaataccacgccgttattcagactacccagacgcgtacacaacatgaaacaccatctcatcaat
aggatccttcatctcactcacagcagttatactcatagtcttcatagtctgagaagcattcgcatccaaacg
agaggtgtcaacagtagagttaactacctctaacctcgaatgactacatggatgccctcccccatatcatac
attcgaagagcctgtttacgtaaacctaaa---ataagagaggaaggaatcgaacctcct-ttaattggttt
caagccaatatcataacctctatgtctctctcaataa-acgagatattagt-aaa--aattacataactttg
tcaaagttaagttataggctaaatccctatatatctcc-atggcctaccccttccaactaggattccaagat
gctacatcccctattatagaagaactactccacttccacgatcatacactaataatcgtatttttaattagc
tctctagtactgtatattatttcactcatgctaacaaccaaactaacacacacaagcactatagatgcccaa
gaagtagagaccatctgaaccatcctgccagctattatcctaattctaatcgccctcccatcactacgaatc
ctctatataatagatgaaattaacaacccctccttaaccgttaagaccatgggtcatcaatggtattgaagc
tacgaatacacggactatgaagacctgacctttgactcctacataatccctacaccagacctgaagccagga
gagctacgacttttagaagtagacaaccgagtagtattgcccatagaagtaacaattcgaatattaatctcg
tccgaagacgtccttcactcatgagccgtcccttctttaggcctaaaaacagatgcaatcccaggacgctta
aaccaaacaaccctagtatctacacgaccaggattgtactacggacaatgctcagaaatttgtggctccaac
cacagctttatgcctatcgtcctcgaattagtcccactaaaacacttcgaaaaatgatctgcatcaatgctc
taaa--------------------------------------------------------------------
-atcattaagaagctatat--agcaccaatcttttaaattggagactgagagcccag-atctctccttagtg
atatgccacaactagacacatcaacatgatttattacaattatatcaataatcattaccctattcattgtac
tccaactaaaagtttcgaaccacctacatccctccaacccagaactaaagccaactaaaacactaacacata
caacaccttgagaatcaaaatgaacgaaaatctattcgcctctttcactacccctacaataataggattacc
tatcgtcatcttaattattatatttcccagcattatattcccctcacccaaccgactcatcaacaatcgttt
aatttccatacagcaatgactccttcagctgacatcaaaacaaataatgtccgcccacaatagtaaaggaca
aacctgagcactaatactcatatcccttatcctatttattgcttcaaccaatctactgggactgttaccaca
ctcattcacacctactacccaactgtcaatgaatctaggcatagctatccctctgtgagcaggaacagtatt
tgtgggatttcgccataaaaccaaagcatctctagctcactttcttccccaaggaacacctgtttttctcat
ccccatactagtaattatcgaaaccatcagcctatttattcaacctatcgcccttgccgtacgactaacagc
caacatcactgcagggcaccttctaatacacttaatcggaggagcaacactggccctaatagacattagccc
cactacagcccttatcacgttca---ttattctcattttacttaccattcttgaatttgccgtagcccttat
tcaagcttacgtattcacccttttagtgagcctctacctacacgacaatacctaatgacccaccagacccac
gcataccacatagtcaaccccagcccttgacccctaacaggagccctctcagccctcctcataacatctgga
ctagtaatatgattccactacaactcaatactcctactgaccctaggactaacaaccaacatactaaccata
taccagtggtgacgagacgttattcgagagagcacattccaaggccaccacacacccgctgtgcaaaaagga
cttcgatacggcatgatcctatttattatctcagaagtattcttcttctccggcttcttttgagctttctac
cactcaagcttagccccaacacctgagctcggaggctgctggccacccacaggcatccaccctttgaatccc
atagaagtaccccttctcaacacctcagtcctcctagcatccggagtctcaattacctgagcccaccacagt
ctaatagaaggcaatcgcaaacacatacttcaggccttatttattacaatttccctgggcgtctacttcaca
ctactccaagcttcagagtactatgaagcaccgttcacaatctcagatggcgtctacggatcaacattcttc
gtcgccacaggctttcacggactacacgtaatcattggctttactttccttattgtctgtttcttacgccaa
ctaaaattccacttcacatctaatcaccattttggattcgaagcagctgcctgatactgacacttcgtggac
gtagtatgactattcctatatgtatctatttattgatgaggctcttattcttttagtat---caaacagtac
aattgacttccaatcaattagtttcggtaa--aacccgaaaaagaat--aatcaacctaatattagcgctat
ttatcaatacactactagcctcagtactagtgctcatcgcattctgactacctcagttaaatatttactcag
aaaaatccagtccctacgaatgtggatttgacccgataggatcagcacgcctacctttttccataaaattct
tcttagtggccattacattcctactcttcgacctagagattgcgctcctcctacccctaccatgagcatctc
aaacaaccgacctaaaaaccatactcaccatggcactagccctaatttcactactggctgccagcctggcct
acgaatgaacccaa----------------------------------------------------------
--------------------aaaggactagaatgaaccgaata---tgataattagtttagaccaaaaaata
aatgatttcgactcattagactatgatttacttc-------------------ataattatc-aa-atgtcc
ctagtccatataaacatcttcctagcattcacagtatctctcataggactactaatatatcgatcccaccta
atatcctcccttctatgcctggagggcataatactatcattattcatcatggcaactataatagtcctaaac
tcccatttcacactggccagtataatgcctattatccttctcgtattcgcagcttgtgaggctgcactagga
ctatccctactag----------taataatctccaacacctatggcacagactacgtacagagcctcaatct
cctccaatgctaaaaatcattatccccaccctaatactaattccacttacatggctatcaaaaaacaacata
atctgaattaacaccaccacttatagcctattaatcagtctcatcagcctatcattcctaaaccaacccaac
gaaaacagccttaacatctccctaacattcttttccgaccctttatcaacacccctactaattctcaccaca
tgactactcccactcataattatggccagccaacaccacctgtccaaagaacccctgacccgaaagaaactc
tacattacaatattagtcatactacaaatactcctaatcataaccttcacctccatagaattaatctctttc
tacatcctattcgaagcaacactaatcccaacactaattattatcactcggtgaggtaaccaaacagaacga
ctaaatgcaggcctctacttcttattttatacactaacaggatcactaccccttctaatcgcattaatctac
attcaaaatctcacaggctcattaaacctactactaattcaatactcagcccaaacactacccgactcctga
tccaatgccctcttatgactagcatgcataatagcattcatagtaaaaatacctctctatggcctccaccta
tgactccccaaagcacatgtcgaagcccccattgccggctctatagtattagcagctatcctactaaaacta
ggcggctacggaatattacgaatcacaataatcctaaaccccctaacaaattacatagcctacccattcctc
atactatccctatgaggaataattataaccagctcaatctgcctgcgccaaacagacctgaagtcacttatc
gcgtattcctccgtcagccatatagccttagtaatcgtagctgtcctcatccaaacaccatgaagttatata
ggagccacagccctaatgatcgcccatggcctaacatcatcagtgctgttctgtctagcaaactcaaactat
gaacgaacccacagccggaccataatcctagcccgaggattacaaacactcctcccactaatggctatgtga
tgactgctagcaagcttaactaacttggccctaccccccacaatcaaccttgtaggagaactatttgtagtg
atatcatcattctcatgatctaatatcactatcatcctaataggcacaaacattatcattactgccctatac
tccctctacatactaatcacaacacaacgaggcaaatacacctatcacatcaacaacatcaagccatcattt
acacgagaaaatacacttatagccctccaccttctacccctattactcctatcactaaaccctaaaattatc
ctaggaactctatactgtagatatagtttaac---aaa----------------------------------
------------------------------------------------------------------------
------------------------------------aacatcagattgtgaatctaataatagaaacttaa-
cacttcttatctaccgaga-----------------------------------------------------
------------------------------------------------------aag---aatgcgagaact
gctaactc-acgcctccatacctaacaatatggctttctcaaacttttaaaggataggagttatccattggt
cttaggaaccaaaaa-attggtgcaactccaaataaaagtaataaatatattctcccctctcatactaacct
cactatttatactaacactaccaattatctcaatcactaccaacactcataaaaacgccacatacccctacc
tagtaaaaaatactatctcatgtgcctttattaccagccttattcccgcaataatatttatccaatcaggcc
aagaaataatcatttcaaactgacactgaatgacaatccaaaccctaaaactatccctcagttttaagctag
actacttctcaataatttttgtaccagtagcactcttcgtcacatggtccatcatagaattctcaatatgat
acatacactcagacccctacatcacccagttcttcaagtacctcctcatattcctcattaccataataatcc
tagtcacagccaacaacctcttccaattattcatcggatgagagggcgtagggatcatgtcattcctactaa
tcggctgatgatatggccgaacagatgcaaacacagccgccctgcaagccgtcctgtacaaccgcatcggcg
acatcggcttcatcatgtcaatagcatgattcctatgcaacataaactcatgagacctccaacaaatcttta
cactcaactccacccacacaaacctcccactaataggacttctcctagccgcaaccggaaaatccgcccaat
tcggcctacacccatgacttccctcagctatagagggccccacaccagtctcagccctacttcactcaagca
caatagttgtcgcaggtgtattcctactaattcgcttccacccgctaatagaaaataacaaaacagtccaaa
cgttcacattatgtctaggagccattactaccctgttcacagcaatctgtgcactaacccaaaacgatatca
aaaaaatcatcgccttctccacctcaagccaattaggcctgataatcgtaaccattggcattaaccaaccat
acctagccttcctccacatttgcacacacgcattcttcaaagccatgttattcatgtgctccggatctatta
ttcacaacctaaacaacgaacaagatatccgaaaaataggtggcctattcaaaaccataccttttacctcaa
cctctcttattatcggaagccttgcactcacaggcataccattcctcacgggtttctattccaaagacctaa
ttattgaaaccgccaacacatcatacaccaacgcctgagccctactagttacactcgtcgctacatccctaa
ctgctgcttacagcactcgaatagttttcttcacacttctaggacaaccccgcttcccgaccttaatcacga
tcaacgaaaacaaccccttcctaataaactccattaaacgcctcctaatcggcagcattttcgccgggttcc
ttatctccaacagcatctacccaacaactatcccaaaaataaccataccctactacctaaaactcacagccc
ttgccgtaaccatcctaggcttcgcactagcacttgaactcagcctcgcaacatataatctaaaacccaaac
acccttctaacccactaaaattctcctaccttctaggatacttcccaactatctttcatcgactacccccat
ccataagcctactagcaagccaaaaagcagcatccctgctactcgactcaatctggctagaaaacatcctac
ctaaatcaatctcacaatttcaaataaaaacctcaatactagtatcaaaccaaaaaggcctaatcaaactat
actttctatcattcctcatcaccttggccctaagcctactcct--------acttatgccccacgagtaatc
tccaaaatcactaaaacacccacaaacaatgaccagccagttaccataataatccaaaccccataactatac
aaagcagaaacccctacaatctcctcactaaaaatcccagaa---tctccactatcacaaaccactcaatcc
cccatactactgaactcaaacacgacccccacc------tc---accactcttaaaaagatacaagaccaac
acaacctccattatcacacctaaaatgaacgcccctaaaacagttgcattagacactcacacctcagggtac
tgctcagtagctatagccgttgtataaccaaaaaccactaatatcccacc---caaataaattaagaaaact
attaaccctaaaaaagaacccccaaaactcattacaataccacaaccaaccccaccactcacaattaacacc
aaaccaccataaataggtgaaggttttgaagaaaaccccacaaaactaatcacaaatacaacactcaaaata
aatccaatatatgtcatcattattcttacatggactccaaccatgaccaatgatatgaaaaaccatcgttgt
acttcaactataagaaca-ctaatgaccaacatccgcaaatcccacccactaatcaaaattatcaaccactc
atttatcgacctgcctaccccatcaaacatttcatcctgatgaaactttggctccctactaggaatctgcct
aatcttacaaatcctaaccggactattcctcgcaatacattacacaccagatacaacaaccgccttctcatc
cgtagcccacatctgtcgagacgtaaactacggttgaattatccgctacacccatgccaacggagcatccat
attcttcatctgcctatttatccacgtaggacgaggcctctactacggatcctacaccttcctagaaacctg
aaatatcggaaccattctcctacttaccctaatagctacagcattcataggctacgtcctaccatgaggtca
aatatccttctgaggagccacagttatcacaaatctcctctcagccatcccatacatcggcaccgaccttgt
agaatgaatctgagggggattctccgtagacaaagccaccctcacccggttctttgctttccacttcatcct
ccccttcatcatcctagccctagcaattacccacctgctattcctacatgaaacaggatccaacaacccatc
aggaatcccatctaacatagacaaaatcccatttcacccatactatacaatcaaagacatcctaggagccct
acttctaatcctagccctactcaccctagttctattctcgcctgacctcctaggagacccggacaactacac
acccgccaaccctctcagcacccctccacacattaaaccagaatggtacttcctattcgcctacgcaatcct
acgatccatccccaataaactaggcggcgtattagccctagccttctccattctaatcctactcaccgtccc
ttccctccacacatccaaacaacgaagtataatattccgaccactaagccaatgcgtattttgactgttagt
agccgacctgctcacactcacatgaatcggaggtcaaccagtcgaacacccatttattatcatcggccaact
ggcatccatcctatacttctccttaatcctcgtactcataccacttgcaggtatcattgaaaacaaccttct
aaaatgaag----a----gtctttgtagtatatt--a-attaccctggtcttgtaaaccagaaaaggagga-
tat-tgtc-ctccccaagacct----tcaaggaagaagcc---ctagctccaccaccagcacccaaagctgg
aattct--acttaaactattccttg-agcac--------------------ttcttaaattacaaaaaacct
ttatcatgtaacatgccagtattaataacgctcaccacccatc-----------------------------
------------------------------------------------------------------------
-------------------------------------------tatgtatattgtacatggtatgttga---
------------------------------------------------------------------------
------------------------------------------------------------------------
-------------------------------------------gatacaccccgc-tatgtacatcgtgca-
ttg-aatgata-tgccccatgcata-taagcatgtaca------------taaaactgttaattttgcataa
aacattgatctattaataga----------------------------------------------------
-----------------------------------acatgggaatcaagcacagaacatgaatatccat---
--------------------------aaaccaaggtaatattgattaatattgc-atagtacattaca-tta
ttggtcgtacataccccatccaagtca----------aatcatttctagacaacatgcatatcataacc-aa
cg--tatgagcgcttaatcaccaagccgcgggaaatcatcaacccttcc-acttaatgccctcgttctcgct
ccgggcccata----------------------gaatgtgggggtttctagacct-gaaactatacctggca
tctggttcttacttcagggccatctc----------------------------------------------
-------------------------------------------acctaaaatcgcctattctttcctcttaa
ataagacatctcgatggactaatgactaa-tcagcccatgatcacacataactgtggtgtcatgcatttggt
atcttttttaatttgggga--------tgctatgactcagctatggccgtcaaaggccctaacacag-gcaa
ataaattg-----------------------------------tagctggacttaaattgaacgttatt--a
ctccgcataag-taacc-atatggtgt-tattcagtcaatggaatcaggacataacacg-tatccaac----
------------------------------------------------------------------------
------------------------------------------------------------------------
------------------------------------------------------------------------
------------------------------------------------------------------------
-------------------------------------------------------cgaaataagcaattac-
----cttaacaaac-cccccctaccccccactaga-------------------------ccttac-----a
ccgcatatactctataa-------------aatcttgccaaaccccaaaaacaagaccaagtacacaatca-
----------------------------catgtaaa------------------------------------
------------------------------------------------------------------------
---------------------gcccaaacttc-----------tccttttc-ccatcaacc-aaaccctcc-
-----------------------ttttgataccaa-catgctactttaat-caataaaattcacgtagactc
------------gtacccctctagatctga------------------------cccc--aaaaat----tc
aacgaaccaccaacaccccacaaac-----------------------------------------------
------------------------------------------------------------------------
------------------------------------------------------------------------
------------------------------------------------------------------------
------------------------------------------------------------------------
------------------------------------cataaaacac----accnnttaatgtagcttaat--
-aaccaaagcaaggcactgaaaatgcctagacgagcc-tac-cagctccataaacacataggtttggtcctg
gcctttctattaattgttagtaaaactacacatgcaagtatccacgccccagtgagaatgccctctaaatca
ccccaa-cgattaaaaggagcgggtatcaagcacact--------aaacagtagctcacaacaccttgctca
accacacccccacgg-gaaacagcagtgacaagaattaagc-aataaacgaaagtttgactaagttatacta
aa---tagagttggtaaatttcgtgccagccaccgcggtcatacgattaacccaaattaatagaacctcggc
gtaaagcgtgtcaaaga-tataa------cctcaaataaagttaaaaccctagttaagctgtaaaaagccac
aacaaaaac-aaaa-taga--ccacgaaagtgacttt-aatacat--tcgcccacacgacagctaaggccca
aactgggattagataccccactatgcttagccctaaacctaaatgatttc-ccccaacaaaatcattcgcca
gagtactactagcaatagcctaaaactcaaaggacttggcggtgctttatatccccctagaggagcctgttc
cataaccgataaaccccgataaaccttaccaacccttgctaat-tcagcctatataccgccatcttcagcaa
accct-aaaaaaggaactaaagtaagcacaagtataag----acataaaaacgttaggtcaaggtgtagctt
atgggatggagagaaatgggctacattttc-tacta-caagaacaacaatta--tccaaacgaaagccccca
tgaaa-ctaagggctaaaggaggatttagcagtaaa-ttaagaacagagagctt------------------
-----------aattgaacaaggccataaagcacgcacacaccgcccgtcaccctccttaaatac------c
acaaact-------ataa--accccaaca-tattgact-acacgttaaacgtataaaaggagacaagtcgta
acaaggtaagcgtactggaaagtgcgcttggac--aatcaaagtgtagcttaaac-----aaagcacctagt
ttacacccaggagatttcattca--aaatgaccactttg-aactaaggctagcccaaaca-------aac--
tcaactcaactaccac-----aaatc----aacttaaacaaaacatttacttaa-acct-a-ctaaagtata
ggagatagaaatttt----aatcggcgctatagagaaagtaccgcaagggaatgatg-aaagaaa--tctta
aaagtaccaaacagcaaagcttaccccttttaccttttgcataatgatttaactagaacaactttggcaaag
agaact-taagttaaacaccccgaaaccagacgagctacctacgaacagccccaagaacgagcgaactcatc
tatgtggcaaaatagtgagaagattcataggtagaggtgaaaagcccaacgagcctggtgatagctggttgt
cc-aaaaca-gaatgtaagttcaaatttaaatttacct---aaaagccct-gcaact--cccatgtaaattt
ggatcataatctaaaaaggtacagctctttaga-tacaggatacaacctccattagagagtaagaa-ca---
-----gaa-ctattcatagttggcctaaaagcagccaccaattaagaaagcgttcaagctcaacaat--aca
a---ctaccttaatcccaacaacaaccaaccaactcctaa------cctaatattggaccaatctatcaa--
-c-aaatagaagcaataatgttaatatgagtaacaagaatc--acttctccttgcataagcctatatcag--
aacgaata-atcactgatagttaa-caacaaaataagtataacccaacaataaaag-actccattgaaccaa
ttgttgacccaacacaggcatgcat-------cacaaaggaaagattgaaaaaagtaaaaggaactcggcaa
acac-aaaccccgcctgtttaccaaaaacatcacctctagcatacccagtattagaggcactgcctgcccag
tgaca-tctgtttcaacggccgcggtatcctaaccgtgcaaaggtagcataatcacttgttctctaaataag
gacctgtatgaatggccacacgagggttttactgtctcttaccttcaatcagtgaaattgacctccccgtga
agaggcggggataacgcaacaagacgagaagaccctatggagcttcaattaact-aattcacaaaaacaaaa
-cc---------------ttcaacctatatctaagggataac--aaa-atttcg----attgaatt-agcaa
tttcggttggggtgacctcggagaacaaaacaacctccgagtgatt---aaattctagact---aaccagtc
aaaaata---atacatcacttattgatcc-aaat---tattgatcaacggaacaagttaccctagggataac
agcgcaatcctattctagagtccatatcgacaa-tagggtttacgacctcgatgttggatcaggacatccta
atggtgtaaccgctattaatggttcgtttgttcaacgattaaagtcctacgtgatctgagttcagaccggag
caatccaggtcggtttctatctatttaa--tatttctcctagtacgaaaggaaaagagaaataaggcccact
tca-caaaagcgccttcaa-accaatagatg--atataatctcaatctaactaatttatacat----aactc
taccct-agaccagggtcgtgttaggatggcagagcccggtaattgcataaaacttaaacctttataaccag
aggttcaactcctcttcctaaca--acatgttcacaatcaacatactcctcctaattatcccaatcctactt
gccgtagcattcctcacactagttgaacgcaaagtattaggctacatacaactccgaaaaggaccaaacatt
gtaggcccctatggcctactccaaccaattgctgatgcaatcaagcttttcatcaaagaaccactaaaacca
tccacatcatcaacaaccatatttatcatcgcccctatcctagccctaaccctagccctaacgatatgaatt
ccactaccaatacctcatcctctaattaacataaacctaggagtcctattcatactcgccatatcaagtcta
gccgtctattccatcttatgatcaggatgggcctcaaactcaaaatacgcactaatcggagccctacgagca
gtagcccaaacaatctcatacgaagtaactctagcaattatccttctctccgtactattaataaatggatca
ttcacactatccacgctaatcaccacccaagaacatctatgactaatcttcccatcatgaccactaaccata
atatgattcatctcaacactagcagaaaccaaccgagcccccttcgacctaacagaaggggaatcagaatta
gtatcaggcttcaacgtcgaatatgcggccggcccgttc-gccctattctttatagcagaatacgcaaacat
catcatgataaatgctttcacaaccattctattcctaggagcattccacaacccttacataccagaactata
tacaatcaacttcaccgtcaaaaccctactactaactatctcctttctatgaatccgagcatcctacccacg
attccgatacgaccaactcatgcacctcctatgaaaaaacttcttacccctaactctagccctatgcatatg
acacgtatcactaccaatcacaatatcaagcatccccccacaaatat---aagaaatgtgtctgacaaaaga
gttactttgatagagtaaataatagaggt-ttaagccctctcatttctagaaccataggaattgaacctact
cctaagaattcaaaaatcttcgtgctaccaaa-ttacaccatattct--aaaagtaaggtcagct-aaa-ta
agctatcgggcccataccccgaaaatgttggattat--acccttcccgtactaattaacccaattgtcttca
caaccatcctaacaaccgtcatcctaggaactataattgtaataacaagctcccactgactaataatttgaa
tcggcttcgaaataaacctactagccattatccccatcctaataaaaaaatttaacccacgagccatagaag
catcgaccaaatatttcctaacacaagccaccgcatcaatactcctcataatagctatcatcatcaacctca
tatactccggccagtgggcagtcacaaaaatctttaatcccacagcatctattatcataacactagccctcg
ccataaaactcggcctctctcccttccacttctgagtgcccgaagtcactcaaggcatttcactggcatcag
gcctaatcttgcttacatgacaaaaactagcaccaatatcagtactataccaaattgcaccctccattaacc
tagacctgctaataaccatagccattttatccatcctaataggagggtga-ggaggcctcaaccaaacccaa
ctacgaaaaatcatagcatactcatcaatcgcccacataggatgaataacagccatcctaatgtacaaccca
acaataacagtac--------------tcaacatactaatttacatcacaataacactcactacatttatat
tatttataactaactcttcaaccacaacactatcactctctcacatatgaaacaaaacacccctaatcacct
cgctcatcctgattaccatactatccctaggaggtctgcccccactatcaggatttatccccaagtgaataa
tcatccaagaattgacaaaaaacaatagcattatcctaccaacatccatagccatcatagccctactcaact
tatatttctacatacgcctaacctattccacatcactaacaatatttccatcaacaaacaacataaaaataa
aatgacaattcgaaaactcgaatcggataaacctcctacccacactaaccattatatcaacactactacttc
cactaacaccaatcatatctattctaaactaggaatttaggttacac--tagaccaagagccttcaaagccc
taagcaagtaca-aattacttaattcctgct----------tactaagggctgcaagactcta-tcctacat
caattgaatgcaaatcaaacactttaa-ttaagctaaaccctc---------cctagattggtgggccacta
tcccacga-aattttagttaacagctaaataccctaat-caactggcttcaatctacttctcccgccgccta
ggaacaaa---
>KY117546_Exilisciurus_exilis|Exilisciurus_exilis9_mt/1-16637
ggcgggagaag-ccccggcagag---ttgaagctgcttctttgaatttgcaattcaatatgtc-aa--tcac
ctcaggac------tttggtaaaaagaggatt--tcaacctctgtctttagatttacagtctaatgc-ttac
tcagccattttaccac---------ctacctatgttcatcaaccgttgattattctcaactaatcacaaaga
tattggaactctgtatctcctatttggtgcttgagccggaatagttggcacagccctcagcttacttattcg
agctgaacttggtcaacctggggctctgataggagatgatcagatttataatgtaattgtaaccgcccatgc
attcgtaataatttttttcatagtaatgccaatcataattgggggttttggtaactgacttgttcctcttat
aattggagctcctgatatagcatttccccgaataaataacataagcttctgactactaccaccatcttttct
cctactcctggcctcttc--------------------------------------tatagttgaagcagga
gccggtactggttgaacagtataccccccactagccggtaatctagcccacgcaggagcttcagttgacctg
accatcttctctcttcacttagcaggggtctcatcaatcctgggagcaatcaattttattacgactattgta
aacataaaaccccctgccatatctcagtaccaaactcccctgttcgtatgatctgtgctaattacagccgtc
cttcttctcctatctttgccagtcctagctgcaggaattaccatgctactaactgatcgtaacctaaacacc
actttctttgacccagccggaggaggagaccccatcctttatcaacacttattctgattctttggtcacccc
gaagtctacatcttaattttacccggattcggaattatttctcacattgtcacttattattcaggcaagaaa
gagcctttcgggtacatgggaatagtttgagcaataatatctatcggattcctaggtttcatcgtatgagca
catcatatatttacagttggtatggatgtagatactcgagcatacttcacatcagccacaataattattgcc
attcccaccggagttaaggtgttcagctgattagccacactacacggaggtaatattaaatgatccccagca
atactatgagctctgggctttattttcttattcactgtaggggggttaacaggaattgtcctagccaactca
tcattagatattgtccttcacgacacatattatgttgtagcccattttcactatgtcctatccataggagcc
gtatttgcaatcatgggagggtttgtccactgattcccactgttttccggttacacccttgacagcacatga
gctaaaattcactttaccgtaatatttg----taggggtaaatctcactttcttcccgcagcacttcctagg
gttatcgggaatgccacgacgctactcagattacccagacgcatatacggcatgaaacactctgtcttcatt
aggctccttcatctctcttacagccgtggtaattataatttttataatctgagaagctttcgcatcaaaacg
agaagtactaaccacagaacttacatcaactaacctagaatgactacatggatgtcctccgccttatcatac
gtttgaagaacctacttacatcagcgcacaaatacaagaaaggaaggaatcgaaccccca-gtagctggttt
caagccaaccccataacctctatgtctttcttta-----tgagatattaat-aaaataattatataactttg
tcagagttaatttataggtttaagtcctttatatcttatatggcatacccattcgaatttggctttcaagat
gccacatcacccattatagaggaactcctgcattttcatgatcatgcactaataattgtattcctaatcagc
tccctagttctctatatcatctcactcatacttactacaaaactcacccacacgagcaccatagatgcccag
gaaatcgaaaccatttgaacaattctaccagcaattattcttatcctaatcgctttgccctcattacgaatt
ctatatataatagacgagatcaatgatccctccttgacagtaaagactataggccaccaatgatattgaagc
tatgaatatacagattatgaagatcttaactttgactcttacataacccccacctctgagttaaaaccagga
gaactgcgattattagaagtagacaatcgagttgtactaccaatagagctacccattcgaatgttgatttca
tctgaagatgtacttcactcgtgagcagtaccctccctggggttaaaaacagatgcaattccaggccgactc
aatcaagccaccctaatgtcaacacgacctggactttactacggccaatgctcagagatctgtggatctaac
catagctttataccaattgtccttgaactagtcccactaaaatatttcgaaaattgatcttcatcaatacta
taaa--------------------------------------------------------------------
-ctcattgtgaagctaatc-tagcgttaaccttttaagttagagattgggaactcaa-acctccccataatg
acatgcctcaacttgatacctcaacatgattcactataatcacttccacactcataggcttactcatcttct
tccagactaaaattgctaaacacccatacccctcctaccctacactaaaacacaacaccctcaccccatcca
aaacaccttgagaaaataaatgaacgaaaatctatttgcctcattcgctgccccctcaataataggacttcc
tattgtcatcctcatcattctattccccaatatcctatttccctcccccaatcgacttattaataaccgact
aatctcatttcaacactgattaattcaattagtgttaaaacaaataataatgatacacaaccccaaagggcg
gacctgatctctaatactcatttcactaattatattcatcgggtcaacaaacctcctgggacttctccccca
ttcctttacccccactacacaactatctataaacctaggaatagctatccccttatgagcaggggctgtaat
tacgggattccgctacaagaccaaatcgtccctagcacattttctacctcaaggaacaccaattccactaat
cccaatactagttattattgaaaccattagcctatttattcaacccatagctcttgctgtccgacttacagc
aaatattacagctggtcatctactcatacatctaattggcggagcaacccttgtcttaatatcaattagtcc
tccaacagcaataattaccttta---ttattcttatcctactaacaatcctcgaattcgccgtcgctctaat
ccaagcctatgtattcactcttctcgtaagcctatacttacacgacaacacctaatgacccaccaatcacac
gcctatcatatagtaaacccaagtccttgaccactaacaggggcactatctgctctgctattaacttcagga
atagtaatgtgatttcactttaactcaatcacccttttaaccctaggtgtactagccaacaccctcacaatg
tatcagtgatgacgagatgtggttcgtgaaggaacattccaaggccaccacacccctattgtacaaaaggga
ctacgatatggtataatcctatttattatctcagaagtattcttttttgcgggcttcttctgggcattttat
cactcaagcctagctcctactccagaactaggcagctgctgaccaccagtgggcattcaccccctaaaccct
ctagacgtcccacttctcaacacctctgttctcctggcctcaggcgtctcaatcacctgagcccaccacagc
ctaatagaaggagatcgaaaacacataatccaagcccttgctatcacaatcaccctaggactctacttcacc
ctcctccaagcctcagagtatttagaaacctcttttactatctcagacggtgtttatggctccacatttttt
atagccactggatttcacggactccatgtaattatcggatcaacatttctactaatctgtctcctacgtcaa
cttaattaccattttacatctaaacaccacttcggatttgaagctgcggcttgatattgacatttcgtagat
gtagtatgactattcctatatgtttcaatttactgatgaggctcataccttcctagtacaaataactagtat
agttgacttccaatcaactggtctcagtata-aacctgggggaaagt--aataaacttcataatctctctat
tcactaacgcctcaattgccctgctcctaatactaattgcattttgattaccacaactcaactcctacatag
aaaaaacaagtccctacgaatgtggatttgaccccataggatcggcccgcctcccattttctataaaattct
tccttattgccattacatttctcctgtttgacctagaaattgcccttctcctcccactaccctgggcctctc
aaactagtaatctaaaacttctactaatagtagccctcatgctcctcctgatcctgatcctaggcctagcat
acgaatgacttcaa----------------------------------------------------------
--------------------aagggcttagaatgagttgaataa--tggcagttagtttaaact--aaaata
agtgatttcgactcactagattatgaatg--atc-------------------ataacttcc-aacatgcct
atcatcatcctgaatatcactatagcttacataatctccctgcttggaatatttatttaccgatctcacctc
atatcatccctgctatgtctagaaggaataatactatccatatttaccctaagcaccttgattatcttaaat
tcacacttctccctatcatttataatacctgttattcttctagtatttgctgcatgtgaagcagccgtagga
ctagccttactag----------tcatagtatccaatacttacggaatagactatgtccaaaatctaaatat
ccttcaatgttaaaaatcatcatacccatgatcctcttaatcccgctcacatgattatccaaaaactcaata
atctgaatcaacccctcagcccatagtttaatcattagcctactagtcctatttactctcaaccaaaccaat
gacaacgacttagtattctcgaccaccttcttcaccgaccccttatcctcccccctcttaatcttaacagca
tgactcctaccattaataattatagccagtcaaaaccacttatcgaacgaaccattgctccgaaaaaaatta
tacatcaccatactaatttccctccaaacactactaattataactttctctactaccgaactaataatattc
tatatcctctttgaagctacattaattcctaccttaattattattacccgctgaggaaatcaagcagaacgc
ctgaacgctggcatttatttcttattttacaccctagcaggatctttacccctactgattgcactaatttat
gttcaaaaatcaacaggctcattaaatatcataatttcaacctaccaagcctccaatattcccaccaattga
tcaagtaatattctgtgattagcatgcataatagccttcatggtcaaaatacccctctatggactccacctt
tgactaccaaaagcccatgtagaagccccaatcgcaggatccatggtccttgcagctatcttactaaaacta
ggcggatatggaataattcgaatctctgccctgctccaccccatcacaaacaccatagcatacccattcatc
atgttatccttatgagggatagtaataaccagctccatttgcctgcgacaaactgacctaaaatctctaatt
gcctactcatcagtcagccacatagcactagttattgtagccatcataatccaaacaccatgaagcttcata
ggcgctaccgcactaataattgcccacggactaacctcatcccttctattttgtcttgccaataccaattac
gaacgcacccacagtcgaactataatcttagctcgaggtctacaatcaatcttacccttaatagcgatgtgc
tgactactagccagccttaccaacctagctctacccccttccatcaatctaatcggagagctattcatcatt
atagcctctttttcatgatctaacattacaataatcttaaccggaacaaacatactaattactgccctatac
accctctacatactaatctccacccagcgaggaaaacctacataccacctctataacataaatccaacactt
acacgcgaaaacacactcataattttacacctgctcccactaatcctcctcaccctgaatcctgtaattatc
ctaggactaacatattgtaaacataacttaaa---taa----------------------------------
------------------------------------------------------------------------
------------------------------------agtattagattgtgaatctaaagatagagactaa--
cccctcttgtttaccaaga-----------------------------------------------------
------------------------------------------------------aagt--aatgcaagaact
gctaactc-atgcacccgcgcctacacccgcggctttctt-gacttttataggatagaagtaatccattggt
cttaggaaccaaaaa-attggtgcaactccaaataaaagtaattaacctattccctacactctctattctat
ccctcaccacactcacattccccattatcctcactctaaccaatcagtacgacaacaataaatacccacaat
acgtcaaaatcaccattatctgtgccctcacactctgcacagtcccaacactcatatttcttcactctggct
atgaattggttatctccaactgacactgaataactattcatagcctaaacttaactatgagctttaaattag
attacttctcaatactattcatgcccgtagcccttttcgtcacatgatccatcatagaattttcagtatggt
atatgcactctgacccgaacattaaccgtttcctcaagtatctcctaatatttcttatcactataataattt
tagtcacctcaaataacctgtttcaactatttatcggatgagaaggcgtaggggttatatctttcctcctca
ttggctgatggtacggccgaacagatgctaacacagccgccctacaagctatcctttataaccgaatcggag
atattggctttgtactagcaatagcgtgattctcagtccaccttaactcatgagaccttcaacaacttctat
cctcccactcca------acccaatccccctagtaggcttgctcttagcagccaccggaaagtcagcccaat
ttggtctccacccttgactaccttctgcaatagaagggcctaccccagtatcagccctccttcactccagta
ccatggtagtagcaggaatcttcctactcgttcgcttccaccctctaatagaatctaataaaacaatcctgt
cacttactctctgcctaggagctattaccactctattcacagccatctgcgcactaactcaaaacgatatca
agaaaatcatcgcattttctacatcaagtcaactaggactaatgatagtaacaattggaatcaaccaacccc
acctggcctttcttcatatttgcacacacgcattcttcaaggccatactattcatgtgctcagggtcaatca
ttcacaacctaaacgatgaacaggacattcgaaagataggtggactctttaaagcccttccattcacttctt
cctctctcatcattgggagcctagcactaacaggaatgcctttcctaaccggattctactctaaagacctaa
ttattgaatccgctaacacgtcgtatacaaacgcctgagccctaatcatcacacttattgccacctccctaa
ctgctatttacagcgcacgaatcatcttcttcgccctaataggacaaccacgatatcctcctcttaacccca
ttaatgaaaataaccctcaattaattaatcctattaaacgtctgctcattggcagcatctttgcaggctatt
tattatcaaacaacattccacccataaacacacccatactaaccatacccctctatattaaactattagccc
tcctagttacaattaccgggtttacaattgccatagacctgaacaatctaactctatacctaaaaaccaaac
accactccaatctaactaacttctcaagcatgctaggatatttccccaccattattcaccgactttgcccac
tcttaggtctctctgcaagccaaaaatcagcctcaaccctccttgacctaatctgattagaaaaagctgttc
caaaactaattgcaaccattcatataaacgcctctacctctacctctacccataaaggcctaattaaacttt
atttcatctcattccttctatcaatcaccctcgcaacagccattat-----aatctatttccccgagtaatt
tcaatcacaataaaaatactcacaaacaatgaccaaccagcaaccactatcaatcaactcccataactatac
aaagccgctactcctatagaatcctcacgaataagacccaac---tcctcaccactaagcactactcaatcc
tctatactactaaactcaattacaacatctacc------tc---atcataaagcactgataggagaacaaca
agcatctccattaacaatacaaaaaataacactcccgccactaacacccctgacccccaggtctccggatac
tcttcagttgctatagctgtagtataaccaaacaccactaacattcctcc---caaataaaccaaaaatact
aacaaccctacaaaagaacctccaaaatacaagataattccacaccccacccctccactaacaattaatcct
aaaccaccataaataggcgaaggttttgaagaaaacccaataaaacctaaaatgaacagcacactcaataaa
tacgctaaatatg---tcattatttttacatggagtctaaccatgaccaatgacatgaaaaaccatcgttgt
tattcaactataaaaaca-ataatgacaaacatccgtaaaacccacccgctaattaaaatcattaaccactc
ctttattgacctaccagccccctccaacatttcagcttgatgaaactttggttccctcttaggcgtatgcct
tattatccaaattctcacaggattattcctagccatgcactatacctcagataccttaacagccttctcttc
cgtcactcacatttgccgggacgtgaactacggttgattaattcgctacatgcacgctaacggcgcctccct
attttttatctgcttattccttcacgtaggacgaggtctctattacggatcctatttatatttcgaaacatg
aaacatcggagttatccttctatttgcagtaatagctacagccttcataggatacgttctaccttgaggaca
aatgtctttctgaggtgccacggtcatcacaaatctcctatcagccatcccgtacattgggacaaacttggt
agaatgaatctgagggggattctcagtagacaaagccactctcacccggttcttcgcgtttcactttattct
acccttcatcatcgcggccctcgcaatagtccacctattatttctccacgaaacaggatctaacaacccatc
cggacttatctctagttctgataaaattccattccacccgtattacacaatcaaggacattctaggtttact
aattatactcctgatgtacttaaccttagtactcttctccccagacttactaggagatccagacaactatac
acctgctaacccactaaacacccctcctcacattaaacccgaatgatacttcctattcgcctacgccatcct
ccgatctattcccaataaactaggaggggtactagctctaatcctatcaatcttaatccttatgttattccc
catcctccatacatctaaacaacgcagcataatattccgacccctaagccaatgcctattctgaatcttagt
agcagacctacttatcctaacctgaatcggtggacaaccagtcgaacacccctttatcacaattggccaact
ggcttcaatcttttacttcgccctaatcctcatcatcataccaatcaccagtctaatcgaaaacaaactcct
taaatgaag---aa----gtctaagtagtataac--t-aataccttggtcttgtaaaccaaaaatgaagaa-
----caat-cttcctaagacaagagctcaggggagagata--ccacatcccaccttcaactcccaaagctga
cattactaaattaaactatcccctg-caatc----------------ttc-gaccagttcccaaa-aatttg
actt------ctatgtaactatcaaaaaaaattcatt-------gaatt-tcc-------------------
------------------------------------------------------------------------
----------------------------------attaactc-catgtacatcgtgcat-taatgcacc-ac
cacattaataa-------------------------------------------------------------
------------------------------------------------------------------------
-------------tgtaata-gtacataaactccttaaaattacat-tgacataa-catgtttaattaaca-
taa-ataccca-gtccacatgcata-taagcaagtcca-------------taaaacccatatagtacataa
cacatactaac-------------------------------------------------------------
--------------------------taactacc-acataaaatcctc---ccaaccatgaatatcccaga-
---------------------------aactaccca--cacgaccttaaacccc-atagtacatacgt-tca
ttcacagtacataccccatttccgtca--------tatacctttctcgatccaaatgactatccccttc-ca
acg-ggtgtcccttaatctaccatcctccgtgaaatcatcaacccgcccgaatacgtgtccctcttctcgct
ctgagcccatg----------------------aaacttgggggtagcta-atgt-gaaactttatctggca
tctggttcctacctcagggccatata----------------------------------------------
-------------------------------------------ctgtaaattcgcccactcgttccccttaa
ataagacatcacgatggattaattccatt-tctacccgtgacccaacataactgctctgtcatgcctttagt
ggttttttatttgggggga--------tgcttccactcaccattggccgtcagaggccccgtcccag-tcaa
ttcgattg-----------------------------------tagctggacttataagtcaatattcct-a
gattgcataat-acact-atcaggtgt-tattgtcttaatgcttgtcggactaaaaata-a-attaatacag
atttattag---------------------------------------------------------------
------------------------------------------------------------------------
------------------------------------------------------------------------
------------------------------------------------------------------------
------------------------------------------------------------------------
----tcaaatcaaa-ttatacctcaatttaatctatcac-------------gtacctttccct--------
---tttat-gataaaaaataatttaacttctatcccagtatctcctacaattcttaccacatttcagccta-
tcttcaacagaattttcactttatcaaccaaacagaaaaactccaaatcaatctaatatacctattaatact
ttacaattcttaccacatttcagccta---------------------------------------------
---------------------tcttcaacaga----------attttcact-ttatcaacc-aaacagaaaa
actccaaatcaatctaatatacctattaatactta-tattatacttgaattaaaataaaccattaaagaaaa
ggt----------caacactgcacctttcattgttcct-------------tattctctgat----------
------------------------------------------------------------------------
------------------------------------------------------------------------
------------------------------------------------------------------------
------------------------------------------------------------------------
------------------------------------------------------------------------
--------------------------------------taaaattc----acatgtcaatgtagcttaaa-a
ccgtaaaagcaaagcactgaaaatgcttagatgagtg-tacattactccgtagacataaaggtttggtcctg
gcctttttattagcccctagcagatttacacatgcaaacatccctaccccggtgaaaatgccctccatgtct
c---at-tgacctaaaggagcaggtatcaagctcact-------gatgtagttgctcatgacgccttgccta
gccacacccctacgg-gatacagcagtgattaaaattaggc-tatgaacgaaagttcgaccaagttatgcta
gtatgaagagttggttaatctcgtgccagccaccgcggtcatacgattaactctagttaataaa-gaacggc
gtaaagcgtgataaagagtgaat------aaactaataaaact-aaacttaaactaagccgtaaaaagccct
agttacagtaaaat-aacc--taacgaaagtagtttt-aagacat--ctgatttcacgatagctaaggccca
aactgggattagataccccattatgcttagccctaaacatagatattcaa---ataacaagactattcgcca
gagaactactagccaccgcttaaaactcaaaggacttggcggtgctttacatccccctagaggagcctgttc
tataatcgataatccccgatataccctaccaccttttgcatca-tcagcctatataccgccatcttcagcaa
accct--aacaaggatgagaagtaagcacaaagattaa----acgtaaagacgttaggtcaaggtgtagccc
ataaggtggaaagtaatgggctacattttc-tatacttagaatagata--------cccacgatagctttca
tgaaa-cttaaagctcaaggcggatttagaagtaag-ctaggaatagagagcct------------------
-----------aactgaactgggcaataaagcacgcacacaccgcccgtcaccctcttcaaattc------c
tcacac---------aaacacccattaca-taaaacc--tgtttataagagcatgagaagagataagtcgta
acaaggtaagcatactggaaagtgtgcttggagt-aatcagaatgtagcttaaatt-ctcaaagcctccggc
ttacacccggaagacttcatgta--acctgaacattctg-aaccaatactagcccaagat------aaat--
ctacatcaaacaatcac----actca----ttaccaaacaaaacatttacccc-----t-a-ttaaagtata
ggagatagaaattttc---aaccggagctatagagtaagtaccgcaagggaaagatg-aaagaatt-aatta
atagtagaacaaagcaaagactaacccttttaccttttgcataatgagccaacgagaaacaacttgacaaag
agacct-aaagccaagaaccccgaaaccagacgagctacttacgagcagctag----cagagccaatccatc
tatgtagcaaaatagtggaaagacttgtaagtagaggtgaaaagccaaccgagcctggtgatagctggttgt
cc-agataa-gaatcttagttcgactctaaatttacta---cacgcaccc-ttaatc--caaatgtaaattt
aattgtcagtctaaagagggacagctctttaga-cataggatacaaccttatttagtgagtaattt-cat--
-----taa-gcctccatagttggcctaaaagcagccatcaattaaaatagcgttcaagcttaaccct--aat
t-aacaaacttaatttgagtatt-tataaagacctcctaa------ttttttactggactaatctattacgc
ag-atatagatgcaataatgttgacataagtaacaagaaaa-attttctccctgcataagtttatatcag--
tccgaataattcgctgatagttaa-caaacctatatcataatacaccaaactcaa--ttattattatgcaca
ttgttaacccaacaccggaatgcat--------acaagggaaagattgaaaaaagtaaaaggaactcggcaa
acac-taaccccgcctgtttaccaaaaacatcacctctagcattaatagtattagaggcactgcctgcccag
tgaca--cacgttaaacggccgcggtatcctgaccgtgcaaaggtagcataatcatttgttccttaattagg
gacttgcatgaatggccaaacgagggtttgactgtctcttacttttaatcagtgaaattgaccttcccgtga
agaggcgggaatgaataaataagacgagaagaccctgtggagcttaaattaacc-agtccaaacatcttcaa
-cact--------------aataccc----acgggaaccaac--caa-tttgtc----cttggact-atata
ttttggttggggtgacctcggagtataacacaacctccgaatgatc---ttaatttagacc---aactcgtc
-caaatt---accactcatatattgaccc-aatc---tattgatcaacggaacaagttaccccagggataac
agcgcaatcctacccaagagtccctatcgacag-tagggtttacgacctcgatgttggatcaggacacccaa
atggtgcaaccgctattaatggttcgtttgttcaacgattaaagtcctacgtgatctgagttcagaccggag
taatccaggtcggtttctatctattcaa--aatttctcccagtacgaaaggacaagagaaatagggataatt
ttt-cacacataccctagg-actaatagatg--atataatctcaatctaattgaccattttacc-----tct
caccct-agat-cagggtttgttaagatggcagagcctggtaattgcataaaacttaaaactttactaccag
aggttcaactcctcttcttaaca-tgtatgtttataatcaacttactccttctaattatcccgattcttcta
gccatagctttcttaacactacttgaacgaaaaatgctaggctacatgcaactacgaaagggcccaaatgta
gtaggaccctacggcctacttcaaccatttgctgacgcaataaaactattcataaaagaaccactcaaaccc
cagacatcctcaatcacactattcattatctccccatctctcgctctcactctggccctaataatatgagta
cccctacccataccacaacctctcatcaacataaacctaggaatcctatttattctagccacatctagccta
gccgtgtactcaatcctatgatcaggatgagcatcaaattccaaatacgccctcattggagcactccgagca
gtagctcaaacaatttcatatgaagtaaccctatcaattatcctcctatcggtcctacttataaacgggtca
tttaccttatcaactttaattacaacccaacagcctgtctgactccttctaccaacctgaccactagctata
atatgattcatttccaccctagcagagactaaccgagccccctttgatctagctgaaggtgaatcagagctc
gtatctggattcaacgtagaatatgctgcaggtcccttt-gccctcttcttcatagccgaatacactaacat
tattataataaatgccctaacaacaaccctattcttaggcactttcctaaacccaacaacaccagaactctt
cacactcaactttgttctcaaaacacttattttaacttcaatattcctgtgaattcgagcatcctacccacg
attccgatacgaccaactaatacacctcctatgaaaaaatttcttacccttaaccctagccctatgcatgtg
acatatctccatgccagtagccatagcatgcattccccctcaaacgt--aaagaaatatgtctgataaaaga
gttactttgatagagtaaataatagaggt-tcaaatcctcttatttctaggattataggacttgaacccaac
cctgagaactcaaaattctccgtgctacct-c-atacactaaaccct--attagtaaggtcagct-aaa-ta
agctatcgggcccataccccgaaaatgttggtttat--acccttcccatactaataaaccctttaacctcaa
tcaccatctacttaaccctgttatcaggtactctactcacgctactcagctctcactgagtattagcttgag
caggcctagaaatgagcatactagccataatcccaatcctaataaacaaagccaaccctcgctcaacagaag
cagcatccaaatattttctagttcaagcaacagcatccataatactaataataagcgctattattaacttta
taaaaacaggacaatgactcataactaactcactaactcctatagcatccctgatactaacagtagccctat
ccataaaaataggactagcaccattccacctatgagtacctgaagtgactcaaggcaccccactaacatcag
gcttaattctgctcacatgacaaaaaattgcaccaatctcaattataacccaaactatccattcaatcaaca
tatcccttctaatatcaatagccctactatctattatcatagggggttga-ggaggattaaatcaaacacaa
ctacgtaaaatcatagcctactcatcaatctctcatataggctggataatagcaattattccattcaaccct
gcactaaccatgt--------------ttaacttattaatctacatcattctaacaatcagcatatttatag
ttctcaacatgaataaaagcaccactgccctctcactatcttctacatgaaacaaatttcccctactaatac
caatcaccctcgcactccttatatccctggggggacttccacccttaaccggatttgccccaaaatgaataa
tcattaaagaacttgtagctaacaacaacattatcgtacccacagttatagccatattggcacttctaaatc
tttacttctacatacgaattatttattcaacatcactaacactattcccatcttccaataataataaaatta
aatgacaactcgagtataaaaaatcaaccctactaatcccaaccctaaccatcttatccaccctcttactcc
ccctgacacccaccctatacatcctatactaggaatttaggttaaca--tagacccagggccttcaaagccc
taagtaagtaa--tcacacttaattcctgaa-----------accagggactgcaagacctta-tcctacat
ctactgaacgcaaatcagttactttaa-ttaagctaaacccctca---cacccctggactgacaggactcaa
acctgcaa-aaacctagttaacagctagacgcccaaataccactggcttcaatccacttctcccgccgtaag
aaaaaaa----
>KY117548_Herpestes_javanicus|Herpestes_javanicus60_mt/1-16341
ggcgggagaag-ccccggcagcg---tcgaagctgctcctttgaatttgcaattcaatatgat-att-tcac
cacagagc-------ctggcaaaaagagggct--caaacctctgtctttagatttacagtctaatgc-ttac
tcagccattt----------------tacctatgttcataaatcgttgactgttctctaccaaccacaaaga
tattggcaccctgtatcttctattcggagcctgagctggtatagtgggaactggccttagtctcctaattcg
agccgaacttggccagccgggctctctatttggagatgaccaaatttacaatgtaattgttactgcccatgc
atttgtaataatcttctttatggtcataccaatcatgatcggtggctttgggaattgactagtgccactaat
aattggggcacccgatatggcattccctcggatgaacaatatgagtttttgactcctccccccatcctttct
acttcttctagcatcatc--------------------------------------aatagtggaagcagga
gcaggaactggatgaacggtatatccgcccttggctggtaacctagcccatgcaggagcatccgtagaccta
actattttttctctccaccttgcgggtgtttcttctattctaggggcaatcaactttatcacaacaatcatt
aacataaaaccaccagccatatctcaatatcaaacacccctattcgtttgatccgtactaatcacagccgta
ctattactcttatcactacccgtactagcagctggcattacaatgctactgacagatcgaaatctgaacact
acattctttgatcccgctgggggaggggacccaatcctgtaccaacacctattctgattctttggtcaccct
gaagtctatatcctaattttaccgggttttggtataatctctcacattgttacgtactactcaggcaaaaaa
gaaccttttggctatatagggatggtctgagcgataatatccatcggctttctaggttttattgtatgagcc
caccatatattcacagtaggaatagacgtcgacacacgagcatatttcacatcagctacaataattattgct
atccccaccggagtaaaagtattcagctgactcgccacccttcacggaggcaatatcaaatgatcccctgct
atgctatgagccctgggctttattttcctcttcacagtaggtgggctaacaggtatcgtactagctaattct
tcactagatatcgtcctccacgacacatactatgtagtagctcacttccactatgtactatcaatgggggct
gtattcgccattatagggggcttcgttcactgattccctctattctcaggatacactctagacgatacttga
gcaaaagctcacttcacaattatgtttg----taggcgtcaatataacatttttcccacagcactttcttgg
actgtccgggatacctcgacgttattctgattacccagatgcctacacaacctgaaatgcaatctcctcaat
aggctcttttatttcactgacagcagtaatattaatagtcttcatagtgtgagaagcattcgcatctaaacg
agaggtggcaatagttgagataatcaatactaatctcgaatgactacacgggtgtcctcccccatatcatac
atttgaagaaccaacttatgtggtcttaaa---ataagaaaggaaggagtcgaaccccct-aaaattggttt
caagccaatgtcataaccaccatgtctttctcaatgg--ggaggtactagt-aaaa-aattacataactttg
tcaaagttaaattataggttcaaaccctttgtatctct-atggcatacccattccaactaggatttcaagat
gctacgtcccccattatagaagaactcttacatttccatgatcatacactaataattgtgttcctaatcagc
tctctggtactatacatcatctcactaatgctaacaactaaactcacacatacaagtacaatagacgcccaa
gaggtagagactgtctgaacaatcctgcccgctatcattttgattcttatcgcactaccctctctacgaatc
ctgtacataatggacgagattaataacccctctctaacagtaaaaactataggacaccaatgatactgaagc
tatgaatatacagattatgaagacctaaactttgactcttatatagtacccactcaagagctaaaacctgga
gaattacgactgctagaagtagacaaccgggtaattttacccatagaaataactattcgaatgttaatctca
tcagaagacgtactacactcatgagccgtaccatcattaggcctaaaaactgacgctattccaggacgacta
aatcaaacaacccttataggcactcgacctggactatattacggccaatgctcagaaatctgcggctcaaac
cacagctttatacccatcgtactcgaactaattccactgacacacttcgagaaatgatcaacatccatacta
taac--------------------------------------------------------------------
-ctcattaagaagctaaat-aagcattaaccttttaagttaaagactgggagttt-g-acctccccttaatg
atatgccacaactagacacatcaacctgattcattactattgtgtcaataactattacactattcattgtat
tccaactaaaattatcaaaacacttatatccgtcaaatccggaacctaaatccttaaccccactaaaacagt
caaccccttgagaaaaaaaatgaacgaaaatctattcgcctctttcactaccccaacaataataggactccc
tatcgtagtccttatcgttatgttcccaagtattatattcccctcaccaagccggctaatcaataaccgcct
gatctcacttcaacaatgactagttcaattaacatcaaaacaaatactagccatccacaaccacaaaggaca
aacatgggccctaatattaatatccctgattctattcattggttcaaccaacctactagggctcctcccaca
ttcatttacacccacaacacaactatcaataaatctaggaatggctatccccctatgagccggcacagtaat
cacagggttccggtataagacaaaatcatccttggcccactttctaccccaaggaacacccctaccactaat
tccaatactcgtaattatcgagactattagcctgttcatccaaccaatagccctagccgtacggcttacagc
taacattactgcaggccacctattaattcacttaatcggaggggctaccttagccttaataaatatcagtac
ttccattgccctcatcaccttca---ttattcttgtcttactaacaattcttgaattcgctgtggctctaat
tcaagcttacgtgttcacattactagtgagcctatatctacatgataacacataatgacccaccaaacccat
gcatatcatatagtaaatccaagcccatgaccactcacaggggccctatcagctctcctaataacttcagga
ctagccatatgatttcacttcaactcaacagcactactgaccctgggtatatttaccaatattctaactata
tatcaatgatgacgagacattgtccgagaaagcacatttcaaggccaccacacacccatcgtccaaaaagga
ctacgatacggaatagtcttatttattatctcagaagtgttcttctttgcaggcttcttctgagccttttac
cattcaagccttgcccctaccccagaactaggaggctgctgacctcccacaggcatcacccctctcaacccc
ctagaagtcccactactcaacacatctgtactgttagcctccggggtatccatcacctgagcccaccatagc
ctgatagaaggtaatcgaaaacatatgcttcaagccctgtttattaccatctccttaggtgtatactttacc
ctacttcaagcctcagaatactatgaaacaacatttaccatttcagacggagtgtatggttctactttcttc
atagccacaggatttcacggactacacgtaattattgggtctactttccttatcgtctgcttccttcgccaa
ctaaaattccacttcacatctaatcaccacttcggattcgaagctgctgcctgatattgacacttcgtagat
gtggtatgactattcctatacgtatccatttattgatgaggatcatatttctttagtat---taatcagtac
aattgacttccaatcaattagtttcggtgt--aacccgaaaagaaat--aataaatataatactagccctac
tcgtcaacacagcgctatccgcactacttgtattaatcgcattctgactacctcaactaaacccatacgcgg
aaaaagcgagtccatatgaatgcggatttgacccaataggatctgcccgcctacctttctctataaaattct
tcctaattgccatcacattcctactatttgacctagaaattgcacttcttctccccctaccctgagcttcac
agacaaatgacctatcaactatacttacaatagcattgctattaatttcactcctagccgcaagcctagctt
atgaatgaactcaa----------------------------------------------------------
--------------------aaaggactagaatgaaccgaata---tgataattagtttaaacc--aaaata
aatgatttcgactcattagattgtagttaacgct-------------------acaattatc-aa-atgtct
attgtatatattaacatttttctagcctttgtcacatcccttctaggtctactaatttaccgatctcaccta
atgtcctccctcctatgcttggaaggcatgatactatccctatttatcataatcactttgattatcctcagt
aatcatttcacactagcaagcatgactcccatcattctgctagtgtttgctgcctgcgaagcagcactaggc
ctatccttactgg----------taatggtatccaacacctatggaaatgactatgtacaaaacttaaatct
tctacaatgctaaaaattatcttaccaacaatcatactagtcccgctaacatgactatccaaacctaatata
atctgaatcaactccacagcctacagcctactaatcagcctcatcagccttatatacctcaaccaacctagt
gataacagcctaaacttttcactcctatttttttcagactctctgtcagctcccttactagcactaacaaca
tgactgctcccactaataatcacagccagccaatcccacttatcgaaagaaactctaactcgaaaaaagctg
tacatcacaatactaattaccctgcaactacttctaatcataacctttacctccacagaactaattatattt
tacattctatttgaagccacactaattcccactttaatcattatcactcggtgaggtaaccaaacagagcga
ttaaacgcaggactttacttcctattttacactctcgtaggatcactaccacttctagttgcactattgtac
atccaaaacacctcaggatccctaaacttccttattatacaatattgaaacaagccaatatccactacatga
tccaacatctttatatgactagcatgtataatagcatttatagtaaagatacccctatatggactacatctc
tgactacccaaagcacatgtagaagccccaatcgccggatcaatagttctggccgcagtactcctaaaacta
gggggatatgggataatacgcattacaacactgcttaaccccctaacaaaccaaatagcctatcctttccta
atactatccctatggggaataattataacaagttcaatttgtctacgccaaactgatctaaagtcgctaatc
gcatactcatctgtaagtcacatagccctagttatcgtagcagtcctcatccaaacaccatgaagctatata
ggggcaacagctctgataattgctcacggattaacatcctccatattattctgtctcgcaaactcaaactat
gagcgagtgcacagccgaacgataatcctagcacgaggcctacaaaccctgcttcccctaatagctgcctga
tgactactagccagtctcgcgaatctagccctacccccatcaattaatctaattggagagctattcgtaatt
atggcctccttttcatgatcaaacgctaccatcatcctcataggaacaaatattatcatcacagccctatac
tccctctacatactaatcacaacccaacgaggaaaaaacacataccacaccaaaaatattaaaccatcattc
acacgggaaaatgctctaatagcactccacctacttccactcgcacttttatcacttaaacccaaagtcatc
ttaggccccctttactgtaaatatagtttaaca--aaa----------------------------------
------------------------------------------------------------------------
------------------------------------aactttaggttgtggacctaacaatagaagtttga-
atcttcttatttactgaaa-----------------------------------------------------
------------------------------------------------------aag---tatgcaagaact
gctaattc-atgctcccgtgtctaacaacatggctttttc-aacttttataggatagaagtgatccattggt
cttaggaaccaaaaa-attggtgcaactccaaataaaagtaataaatatattcacttccctaacactaacca
ccatattcatgttgttattacctatcatggtgaccagcactaaagcatacaaaaataacctgtaccccagct
atgtaaaaactacaatttcctatgccttcattactagtataatcccagcaataatctttatcaactctggac
aagaagcaatcatctctaactgacactgactatcaatccaaaccctaaagctttccatgagcttcaagctag
actacttctcaattatctttgtaccagtagcactattcgttacatggtcaatcatagaattctcaatatgat
atatgcatgcagacccttacattaaccgattcttcaaataccttctcatattccttatcactataattatct
tagtgactgctaacaatctattccaactattcattggatgagaaggagtaggtattatatcattcctcctca
tcggatgatgatatggccgaacagacgctaataccgccgccctccaagcaattctctataaccgcattggag
atgtaggatttattatagcaatagcatgattcctgtccaacacaaacgcatgagacttccaacaaatcttca
ttacacagtatgaaaatctaaacaccccactaatcggcctgctcctagcagccaccggtaaatccgcccaat
ttggactacatccgtgactaccatctgccatagaaggacccacacccgtatccgctctactccactcaagca
caatagtggtagcaggggtattcctattaatccgcttctaccccctcatagaacaaaacaaaataattcaaa
ccttgaccctatgcttgggagccattacaaccttatttacagccatatgtgctctgacacaaaatgacatta
aaaaaattgtagctttctccacctcaagccaactcggacttataatcgtaacaatcggcattaatcaacccc
acctcgcattcctacatatctgcacacacgccttcttcaaagccatgctattcatatgctccggatcaatta
tccacaacctaaacgacgaacaagacatccgaaaaatagggggcctatataagtcaataccattcaccacca
catccctcattgtaggaagcctcgcactcacaggaatacccttcctaactgggttctactccaaagacctaa
tcatcgaaaccgccaatacgtcgtataccaacgcctgagccctactaataacccttattgccacatctttga
ccgccatctatagcactcgaattatgtttttcgcacttctgggacaaccccgcttcaaccctatagtcctaa
ttaatgaaaataaccctttactaataaactcaattaaacgcctactaatcggaagtatcttcgcaggatatc
taatttccttcaacatccccccgataaatgttccacaaataactatacccaaccacctaaaactgacagccc
tggccgtaactattataggcttcatcctggccctagaactcaatctagttactaaaaacctaaaattcaact
acccatcaaacctcttcaaattctctaacctactgggctacttcccaattatcatacaccgctccctgccat
cagtcaacctcagcataagccaaaaatccgcatcaatactgctagacgctatctgactagaaaatgtaatac
ccaaaaccatttcatacttccaaataaaatcatcttctaccgtatcaaaccaaaaaggactaattaaactat
atttcctttcctttataattacaataatcctcagcattctact--------aattaatttccacgagtaatt
tccataataaccaatacaccagtaagcaaggaccatccagtaacaataaccaaccaagtcccatagctatat
aaagcagcaattcccatagcctcctcactgaagaaacctgaa---tcaccagtgtcataaatcacccaatca
cccgcaccattaaaaccaaaaacaacttcagca------tc---ttcatcttctaaaatataacaagccatt
aaaagctccgacaacactcccgtaattaaagctcctagcacagccttattagaagatcaggcctcagggtaa
ggctcagtagccatagccgtagtataaccgaacaccacaagcatgcctcc---taaataaattaaaaacacc
attaaacctaagaaagaacccccaaaacttagaacaattccacaaccaacaccgcccgctacaattaaacca
atacccccataaataggcgaaggctttgaagagaaactaacaaagctaaccacaaaaatagtacttaaaata
aatacaatgtatattatcattattcccacatggaatctaaccatgacctatgatatgaaaaaccattgttgt
atttcaactataagaat--ttaatgaccaacattcgcaaatcgcatccactaatcaagatcgttaatgaatc
gttcattgacctccctgccccatccaatatctcagcctgatgaaacttcggctctctcttaggggtatgtct
tgttctacagattttaacaggcctattcctagccatacactatacatcagacacaacaaccgccttttcatc
agtaacccatatttgccgtgacgtcaactatggctgaatcatccgatacatacacgctaatggagcttctat
attcttcatttgcctatttatgcatgtaggccgaggcatatactatggctcttatactttcatagaaacatg
aaatattggaattcttctgctatttacagtgatagcaaccgccttcataggttacgtattaccatgaggtca
aatatcattttgaggcgccacagttatcaccaacctactatcagcaatcccctacattgggaccaatctagt
agagtgaatctgaggcggattctcagtagacaaagccaccctaacacgattcttcgcatttcacttcgtcct
gccatttattatctccgctctcgcagcagtacatctcctatttctacacgaaacaggatctaacaacccctc
gggaatctcatcagactcggacaaaattccattccatccatactatactattaaagacatcttaggactcct
aatcatgcttatagtactcataaccctagtcctattctcaccagaccttctaggagacccagacaactacac
cccagccaacccattgaacacgccaccacacatcaagcccgagtgatacttcttattcgcatacgcaatcct
ccgatccatccccaacaaactaggaggagtactagccctcgtgctatccatcataatcctagccatcgtacc
actactccatacctcaaaccaacgaggcataatattccgaccactcagccaatgcctattctgacttctagt
agcagacctattagccctaacatgaatcggaggacagccggtagaatacccattcatcactatcggacaact
agcctccatcctatacttctctatcatcctaatcctcatacccatctccggaaccatcgaaaaccaactcct
aaaatgaag----a----gtctttgtagtatata--a-aataccctggtcttgtaaaccagaaaaggagat-
cactaacc-ctccctaagact-----tcaaggaagaagca---aaagctccaccatcagcacccaaagctga
agttct--ccttaaactattccctg-caat-------------accaca--atcctaccccacaa-tcccta
t-at------tcatatattgcacaacatggcaccgtacttacc-cagca-cgcccca--cctataaccagtg
tacgatacgtacactat-------------------------------------------------------
------------------------atgctatttaatatatac------------------------------
------------------------------------------------------------------------
------------------------------------------------------------------------
--------------------------------------------------------tatgtatatcgtgca-
tta-actgctt-gtccccatgaatattaggcatgtaca------------tatatctat-aatattacataa
gacatat-----------------------------------------------------------------
------------------atactatgtatatcgt-gcattaactgctt---gtccccatgaatattagg---
--------------------------catgtacata--tatcta-taatattac-ataagacattatatata
tatatcgtgcataatcactattcttc-----------aattgttcctc-------tatggacctcaact-gt
cc---gaaagagcttaatcacctagcctcgagaaaccatcaatccttgcctgaacgtgaatctcttctcgct
ccgggcccatt---------------------tcaacgtgggggtttcta-ttct-ggaactatacctggca
tctggttcttacctcagggccatgtg----------------------------------------------
-----------------------------------------ggtcttaacaccaatcctacaattgtctcca
ataggacatctcgatggactaatgactaa-tcagcccatgatcacacataactgtggtgtcatgcatttggt
atctttttatttgggggggt-cgagcttgctatgactcagctatgact--taaaagtctcgactcag-tcag
atattatg-----------------------------------tagctggacttattcactatgcggg---g
gctcgcacctt--acta-aacaggtgt-aattcagtcaatggttacgggacatattact-caaatcctaagg
cctcaaccggacgcacatacgcgcacccacgtatacgcacgcacacat----gtacgtacgtacacccacgt
atacgcacgcacacacac------------------------------------------------------
------------------------------------------------------------------------
------------------------------------------------------------------------
------------------------------------------------------------------------
------------------------------------------------------------------------
------------------------------------------------------------------------
------------------------------------------------------------------------
------------------------------------------------------------------------
------------------------------------------------------------------------
------------------------------------------------------------------------
------------------------ctctatctcg--------------------tccctattgagc------
-------------catttttacaac----------------------tcc----------------------
------------------------------------------------------------------------
------------------------------------------------------------------------
------------------------------------------------------------------------
------------------------------------------------------------------------
--------------------------------------------------accggttaatgtagcttaaa--
catccaaagcaaggcactgaaaatgcctagatgaatc-gcc-agattccataaacacaagggtttggtcctg
gcccttccattagttattaataggattacacatgcaagcctccgcgccccggtgaaaatgccctctaaatca
t--aac-tgacctaaaggagcaggtatcaagcacaca--------aaattgtagctcataacgccttgctta
gccacacccccacgg-gttacagcagtgacaaaaattaagc-catgaatgaaagttcgactaagccatatta
aat--tagggttggtaaatttcgtgccagccaccgcggccatacgattaacccagactaatagacacacggc
gtaaagcgtgtcctaga-aacagcccctccctccactaaagtt-aaatcttaactaagctgtaaaaagccac
agttaacacgaaaa-taca--acacgaaagtaacttt-aatacct---caaccacacgatagctaagaccca
aactgggattagataccccactatgcttagccctaaacccagatagttaa--cttaacaaatctatccgcca
gagaactactagcaacagcttaaaactcaaaggacttggcggtgcttcacatccctctagaggagcctgttc
tataatcgataaaccccgataaacctcaccacctcttgctaat-acagtctatataccgccatcttcagcaa
accct--caaaaggaacaacagtaagcaaaagtatctt---aacataaaaaagttaggtcaaggtgtaacct
atgaggtggaaagcaatgggctacattttc-taca--caagaacac----------ttcacgaaagttttta
tgaaa-ccaaaaactaaaggaggatttagcagtaag-ctgagaatagagcgctc------------------
-----------agctgaatcgggccatgaagcacgcacacaccgcccgtcaccctcctcaagtat------a
taaaccc--------aaa----cataaca-tattaa---aatcacactcaacacaagaggagacaagtcgta
acaaggtaagcatactggaaagtgtgcttggatc-aagcaagatgtagcttaaac-----aaagcatctggc
ctacacccagaagatttcacgtta-aactgaccatcttg-agctaaatctagcccaaaca------acaa--
caaattcaactagca------taatc----atataaatcaaaacatttagtta--acta-a-taaaagtata
ggagatagaaattt-a---acttggcgctatagagatagtaccgcaagggaaagatg-aaagaaaacccttt
aaagcaccgcacagcaaagattaccccttgtaccttttgcataatggattagctagacataatctaacaaag
agaact-taagctagaccccccgaaaccagacgagctacctacgaacaatcta--tacaggatgaactcgtc
tatgttgcaaaatagtgagaagatttgtaggtagaggtgaaaagcctaacgagcctggtgatagctggttgc
ccaggaaaa-gaattttagttcaactttaagcttacct---aaaaaacactagaatt--caaatgtaagctt
aaaatataatctaaaaaggtacagctttttaga-actaggatacaaccttaattagagagtaagca-tta--
-----aca-ccaaccatagttggcctaaaagcagccatcaattaagaaagcgttcaagctcaacaat--aaa
a-cacgcacttaatgtcaaaaatatgcaaccaactcccaa------ctcaatactgggccaatctattcg--
-a-caatagaagcaataatgctagtatgagtaacaagaaat--atttctccccgcacaagcctatatcag--
aacggata-accactgatagttaa-caacaagataaaaatagtccaaacataaac--caaatatcaatccaa
ctgttaacccaacacaggtgtgcaa---------ctaaggaaagattaaaagaagtaaaaggaactcggcaa
acac-aaaccccgcctgtttaccaaaaacatcacctctagcatttctagtattagaggcactgcctgcccag
tgaca--ctagttaaacggccgcggtatcctgaccgtgcaaaggtagcataatcatttgttccttaaatagg
gacttgtatgaacggccacacgagggtttaactgtctcttacttccgatccgtgaaattgaccttcccgtga
agaggcgggaataagacaataagacgagaagaccctatggagcttcaattaact-gacccaaagagacaaaa
-at----------------ctaacc-----aacaggaataac--aaa-cctcta----tatgggcc-agcaa
tttaggttggggtgacctcggagaataaaacaacctccgagtgattt--taaatctagacc---taccagtc
aaaagta---ctacatcacttattgatcc-aaaa--catttgatcaacggaacaagttaccctagggataac
agcgcaatcctattttagagtccatatcgacaa-tagggtttacgacctcgatgttggatcaggacatcctg
atggtgcagcagctatcaaaggttcgtttgttcaacgattaaagtcctacgtgatctgagttcagaccggag
caatccaggtcggtttctatctattaaa-caatttctcccagtacgaaaggacaagagaaataaggcccact
tta-caaaagcgcctttag-tgcaatagatg--atatgatcttaatctaaacaactcatccactacacactt
agccca-agagcccgggcttgttagggtggcagagcccggtaattgcataaaacttaaacctttacctccag
aggttcaattcctctccctaaca--acatgtttatacttaacatcctctcactaagcatcccaatcctgctc
gccgtggccttcctaacactagtcgaacgcaaagtgctaggctacatgcaactccgcaaaggaccaaacatc
gtaggaccctatggcctactccaacccatcgcagacgccctaaaactcttcaccaaagaaccccttcgaccc
ctaacatcctccgtatctatattcatcatagcccccatcctagccctcacgctagccctaatcatatgaatc
cctctaccaataccacacccacttattaacataaacctaggaattctatttatactagctatgtctagcctc
gccgtatactcaatcctatgatcaggatgagcttccaactcaaaatacgccctgatcggagccttacgagct
gtagctcaaaccatttcatatgaagtcacactagccattattctcctatctgtactactaataaacggctca
ttcacactagctaccctaatcactactcaagaacacatatgactcatcttcccaacatgaccactagccata
atatgatttatctcaacattagcagaaaccaaccgagctccattcgacttaacagaaggagaatcagaacta
gtatccggattcaatgtagaatacgcagcaggcccattc-gccctattctttatggcagaatacgccaatat
catcataataaatagcctgacaacaattttattcttcggagcatcccacaacccctacataccagaactcta
cactacaaacttcataatcaaaactctaatcttaacaattactttcctatgaatccgagcatcctacccacg
attccgatacgatcaactaatacacctactatgaaaaaacttcctaccactcaccctagccttatgtatatg
acacgtatcactacctatcataacagctagcgtcccaccactaacat---aagaaatatgtctgacaaaaga
gttactttgatagagtaaataatagaggt-ttaaatcctcttatttctagaattataggactcgaacctaat
cctaagaattcaaaaatcttcgtgctaccatg-ttacaccacattct---acagtaaggtcagct-aaa-ta
agctatcgggcccataccccgaaaatgttggtttat--acccttcccgtactaattaaacccccaatcctcc
ttatcatcatactaactgtaatcgcaggaactataattgtactaacaagctcccactgactattaatctgaa
ttggcttcgaaataaacatgctagccattatcccaatcctcatgaaaaaatccaaccctcgagccatcgaag
catccacaaaatatttcctaacacaagcaaccgcatctataatcctaataataggaatcgccatcgaccttc
tatactccggacaatgaaccatatcaaaaaccctatgtcccgcggcatcagccataataaccattgccctag
ccataaaactaggcttagccccattccacttctgagtaccagaagttacacaaggaatccatatatcctcag
gtttaatcctgctaacatgacaaaaaatcgcacccctatcaatcctctaccaaatctcaccaaccatcaacc
caaaactgctactaccaatagccatcgcatccgtcctgatcggaggatga-ggaggactaaaccaaacacaa
ctacgaaaaatcctagcatactcctcaatcgctcacataggatgaatagcagctatcacactatataacccc
acaataatgattc--------------taaacctaataatctacatcaccataacatcaaccaccttcatat
tattcatatataactcttccacaacaaccctttcactagcacaaacatgaaataaagcacctctaatcacct
cactaatcctaaccctaatactctccctaggaggactccccccactatcaggatttataccaaaatgaataa
tcatccaagaactcaccaaaaacgaaataattattgtaccaaccctactagcaatcacagcactacttaatt
tgtacttctacatacgactcacatataccacaacactcactatattcccttcaacaaacaacataataataa
aatgaaaattcgacaacacaaagaaaataactctcctatccccactaactgtaatctcaactatactactcc
caatcacaccactcctatcaattctggactagggatttaggttaaat--cagaccaagagccttcaaagccc
taagcaaatcac-atagatttaatccctgca----aaacaaccttaaggactgcaagaaccta-tctcacat
caattgaatgcaaatcaaacgctttaa-ttaagctaagccctt---------actagattggtgggcttcca
tcccacga-aattttagttaacagctaaaaaccctaat-caactggcttcaatctacttctcccgccgccta
ggggaaaaaa-
>KY117549_Tragulus_napu52_mt/1-15779
ggcgggagaag-ccccggcagagc--ttgaagctgcttctttgaatttgcaattcaatatgaa-att-tcac
cacagggc-------ctggtagaaagggggct--gaaacccctgtctttagatttacagtctaatgc-ctac
tcggccatcc----------------tacctatgttcattaaccgctgactgttttcaaccaatcacaaaga
tattggcaccctttacctgctatttggggcctgagcaggaatagttgggacagccctgagcctgcttatccg
cgctgaactaggccaacctggaaccctgcttggagacgaccagatctacaatgtagtagtcacagcacatgc
atttgtaatgattttcttcatagtaatgcccattatgatcgggggttttggtaattgacttgttcccctgat
aattggtgccccagatatagccttccctcgaatgaacaatataagcttctgacttctgcccccctccttcct
cctactcctcgcatcatc--------------------------------------aatagtcgaagccggg
gcgggaacaggttgaactgtgtacccccctctagccggaaacctagcccatgcaggtgcctccgtagacctg
acaatcttctccctacacttagccggagtgtcttccatcctaggtgcaattaattttatcaccacaatcatt
aacatgaaaccccctgctatatctcaatatcaaaccccactttttgtgtgatctgttctaattacagctgtc
cttctcctgctctctctcccagtattagcagccggcattaccatactcctgaccgaccgaaacctaaataca
actttcttcgaccctgcaggaggtggagaccccatcctgtaccagcacctattctgatttttcggccaccct
gaagtatatattctaattctaccaggattcggtataatttcccacattgtaacctactactcgggcaaaaag
gagccttttgggtacatgggtatagtgtgagctatgatatcaatcggatttctcggctttattgtgtgagcg
caccacatgttcaccgtaggcatggacgttgacacccgagcctacttcacatccgctactataattattgcc
atcccgacaggagtaaaggtctttagctgattagccacattacatggcggcaacatcaaatggtcccctgcc
atgatatgagcccttggctttatcttcctattcacagttgggggcctcactggaattgtcctagctaactcc
tctctagacatcgtactacatgacacctattatgtagtagcccacttccactacgtgttatcaataggagcc
gtctttgccatcatgggagggtttgtccattgattcccactattttcaggctacaccctaaatccaacatgg
gccaagattcacttcgccattatgttcg----taggagtaaatataaccttcttccctcaacacttcctagg
actatcaggcataccacgacgatactccgattaccctgacgcttacacaatgtgaaataccatctcatcaat
aggctcttttatctccctaaccgcagtcatactcatagtatttataatctgagaagcatttgcatctaagcg
agaagtctcagctgtagacctaacaaccacaaacctagaatgactaaacggatgccctcctccatatcacac
attcgaagagcctgcatatattaactcaaa---ataagaaaggaaggaatcgaaccccct-attattggttt
caagccaacaccacaaccactgcatctttctcaata---agaggtattagt-aaaa-tattatataactttg
tcaaagttaagttgcagactaaaa-tctgcatatctca-atggcttatcccctccaactaggcttccaagat
gccacctctcctattatagaagagctgctccacttccacgaccatacactaataattgttttcctcattagt
tcgctagtattatatatcatctctctgatactaacaacaaagcttactcatactagcacaatagatgcgcag
gaggtagaaactgtctgaaccatcctacccgccatcatcctaatcttaatcgctcttccctctctacgaatt
ctctatatgatagatgaaattaacaacccctctcttacagtaaaaaccatgggccaccaatggtactgaagc
tatgagtacactgactatgaagacctaagctttgactcttatatagtccccacgtctgaacttagtccaggc
gaactacgacttcttgaagtagataatcgagtcgtactacctatagagataaccattcgcatactaatctcc
tcagaagacgtcctgcactcatgagccgtcccctctctaggactaaaaacagatgccattccaggtcgccta
aatcagacaaccctcatgtctacacgaccagggctatactacggacaatgttcagaaatctgtggttccaat
catagcttcatgcccatcgtccttgaactggtcccactaaactactttgaaaaatgatccgcatcaatacta
taac--------------------------------------------------------------------
-ctcgctaagaagctaaat--agcgctagccttttaagctagagactgggagattgc-cctcccctaagcga
ccatgccccaactaaatacatcaacatgaaccattactatcatatccatacttctagcactgtttatcctct
tccaactaaaactttccaagcacacctacttcacaaaccctgagacaactccaaccaatacacgaaaacaca
acactccatgagaactaaaatgaacgaaaatctatttgcctctttcatcaccccaacactcctaggcctccc
tatcgtaatcctcgttgtcacattcccagccatcttatttccaacttcaaaccgcctgaccaacaaccgcct
agtctctctccaacagtgactggtccaactaacaactaaacaaatgctaggcacccataacaaaaaaggaca
gacttgggccctaatactcatatcacttattatgtttattgggtctactaacctattgggcctactaccaca
ctcattcacacccaccacacaactatcaataaacctgggaatagcaatccccctatgagcaggaaccgttgt
cataggttttcgcaacaaaactaaaaaatccctagcccactttttaccgcaaggcacaccaacccctctgat
cccaatattaatcattattgaaacaatcagccttttcattcaacctgtggccctagccgtgcgattaacagc
taacatcacagcaggtcacctacttatacatcttatcggaggagccacccttgtgctcatgaatattagcgc
caccacggcccttattacattta---tcatcctagttttactaaccgtgcttgaattcgctgttgccataat
ccaagcctacgtctttaccctactagtcagcctctacttacacgacaattcataatgacccaccaaacacat
gcttatcacatagtaaacccaagcccatgaccactgacaggagcactatctgccctcttaatgacttcaggc
ttaacaatatggttccactttaactcctatatcctccttataatcggactatcaacaaacacactcaccata
taccagtgatgacgcgatatcatccgggaaagcacctttcaaggccaccatacaccaaccgtgcaaaaggga
ctgcgctacggcataatcctatttatcatttcagaggtcctatttttcaccgggttcttctgagccttctac
cactcaagcctagcccccactccagaactaggagggtgctgaccacctacaggaattcaacccctaaatccc
ctagaagttcctctcttaaatacttcagttctcttagcctcaggagtatcaattacctgagcacaccacagc
ctcatagaaggtcaccgaaaccatatacttcaagccctattcattactatctccctgggggtctactttaca
ctactgcaagcctccgaatattatgaggcaccttttaccattgcagacggagtctacggttcaaccttcttt
gtggccacaggattccacggactccatgtaatcatcggctctaccttcttaatcgtttgcttcctacgtcaa
ctaaaattccacttcacatctagccaccattttggatttgaagccgctgcctgatactgacactttgtggac
gtagtctgactattcctctacgtctctatttactgatgaggctcatattcttttagtat---caaacagtac
aattgacttccaatcaatcagtttcggtga--accccgaaaaagaat--aataaacctgatgctagctttat
taaccaacttctccctagccgcactacttgttattattgcattctgactaccacaactaaacacctattcag
aaaaaacaagcccctatgagtgcggctttgaccctatggggtcagctcgccttccattttccatgaaattct
tcttagtagccatcaccttcctcctatttgacctagaaattgcactcctactaccccttccatgagccattc
aaacagaagacctaataactatattaacaatagccctattcttaatttcattactagcagcaagtctagctt
atgagtgaacccaa----------------------------------------------------------
--------------------aaaggacttgagtgaacagaata---tggtacttagtttaaac---aaaaca
aatgatttcgactcattagattatgattgaactc-------------------ataactacc-aa-gtgtca
ctagtatacataaatattatcgtagcatttacagtagccctcataggtctgttaatataccgatcccaccta
atatcatccctactatgcttagaaggcatgatgctctcactcttcattctggcagccctaacaatcttaaac
acccacttcatcctagccagcataataccaattattctactagtattcgcagcctgtgaagcagccctaggt
ctttccctgctag----------taataatctcaaacacatacggtactgattacgtacaaaacctcaacct
actacaatgctaaaattcattatacccacaataatactcctgcccctgacctgactatcaaaaaacaacata
atctgaatcaacaccaccgcccacagtctactgatcagccttacaagccttatcctactcaaccaacatggc
gataatagcctaaatttctcactgacctttttctccgactcactgtcaaccccccttctaattctcaccaca
tgacttctccccttgataatcatagccagccaaaaccacttatctaaagagcctctcacccgaaaaaaacta
tatatttctatactaaccacactccaacttctactaattataacattcactgcaacagaacttatccttttc
tacatcctatttgaagcaacactaatccccacactcatcatcatcacacgatgaggaaatcaaacagaacgc
ctcaacgcaggcctatacttcctattttacacactcgtaggatcccttcccctcctagtagcacttgtgtac
atccaaaacaccacaggatctctaaatttcctcatccttcactactgatcacaacccctacctaactcctga
tctaatgtctttatatgattagcatgtataatagcctttatagtaaaaatacccctatatggcctgcacctg
tgactgcctaaagctcacgtcgaagcccccatcgcaggctccatagttctagcggccatcctacttaaactc
ggcggctacggaatgttacgtattacaacaatcctgaaccccattacagactttatagcatacccattcatc
ctgctatcactatgagggataatcataaccagctctatttgcctacgccaaacagacttaaaatctcttatt
gcatactcttccgtcagccacatggcattagtaatcgtagccatcctgatccaaacaccttggagctttata
ggagcaaccgccctaataatcgcacacggcctcacatcatcaatactattctgcctagcaaactcaaactac
gaacgaattcacagtcgcaccatgatcctagcccgaggcctacaaaccctgctcccactaatagcggcatga
tgactcctagctagcctaaccaatctagccctacccccttccattaacctgatcggagagctatttgtaatc
atgtctactttttcatgatcaaacaccacaatcatcctaatgggcctaaacataatcatcaccgcactatac
tcgctatacatgctaatcacaactcaacgaggtaaacacacgcaccacatcaacaacatccttccatccttc
acacgagaaaacgctctaatatcactacacatactccccctactccttctatcactaaacccaaaaatcatc
ctaggccctatatactgtaaatatagtttaaa---aaa----------------------------------
------------------------------------------------------------------------
------------------------------------aacactagattgtgaatctagtaatagaagcctat-
accttcttatttaccgaaa-----------------------------------------------------
------------------------------------------------------aag---tatgcaagaact
gctaattctatgctcccacgactaacaccgtggcttcttc-aacttttaaaggatagaagtaatccattggt
cttaggagccaaaaa-attggtgcaactccaaataaaagtaataaacatattttccaccttctctttaataa
cccttctcctattatcaatcccaattataataacaagtactagcctctacaaaaacaacacattccccccat
acgtaaaaacaatggtctcctgcgcttttctcaccagtctaatcccaacaataatatttattcatacaggcc
aagaaataatcatctccaactgacactgaataaccatccataccttcaaactatccataagttttaaaatag
actacttctccataatattcaccccagtagcactatttgtcacatgatctatcatagaattttcaatgtgat
acatgcactcagacccaaacatcaacaaattctttaagtacctactactattccttatcacaatactgatcc
tagtaacagccaacaacctgtttcaactatttatcggctgagagggagtcggcatcatatctttcctactaa
ttggctgatggcgcggacgagcagacgccaacacagcagctctccaagcaatcctgtataaccgcattggag
acgtgggctttcttgtagcaatagcatgattcctatccaaccttaacgcatgggactttcaacaaatcttca
tactaagccccagcacccctaacctacccatactaggcctcatcctagcagcagcaggaaaatcagcccaat
tcggactccacccatgactcccctctgccatagaaggccctacacctgtatcagccctactccactcaagca
caatagttgtagcaggcatcttcctactaatccgcttctaccccctaacagaaaacaacaaacttactcaat
caatcatattatgcctaggagccatcaccacactatttacagcaatatgcgcactaacccagaacgacatca
aaaaaattatcgctttttccacctcaagccagctaggcctaataatagtaacactaggaatcaaccaacccc
acctggcattcctccacatctgcactcacgctttcttcaaagcaatactgtttatatgctccggatccatta
tccataacctaaatgacgaacaagacattcgaaaaatagggggcctattcaaaagcataccatttaccacat
ccgccctaatcgtaggaagcctagcacttacaggcataccattcctcacagggttttactctaaagacctaa
tcattgaatctgccaacacatcccacatcaatgcttgggcactattagtaactttaattgccacctccctaa
cagccgtttatagcacccgcatcatcttctttgccctcctagaacaaccccgattccccccagtaatcacca
tcaacgaaaacaaccctctcctggtcaactcaattaaacgtctactgatcggcagcatcttcgctgggttta
tcctatccaacaatatccccccaacaacaatccctcaaataacaatgcctccctacctaaaactaacagcct
tgatcgtaaccatcacaggatttactatcgccttagagatctgcaacctaacaaaaaatctaaaactctcac
acccatcaagcacacttaaattctcaactctcctgggttacttccctattctagtccaccgcacagcacccc
acttatatctatcaataagccaaaaatcagcctcttccctcctagacctaatctgactagaaaatattttac
ccaaaacaacctccctcgcccaaataaaactctccaccatggtaactgaccagaaaggacaaattaaattat
atttcctatcctttctggtcacaatttccatcagtataattat--------ctttaatttccacgagtaatt
tccatgatgacaacaacaccaatcaacaacgatcacccagtcacaatcaccaaccaggtaccataactataa
agcgctgcaatgcctatagcttcctcactaaaaaacccagaa---tcccctgtatcataaattacccaatcc
ccaagaccattgaactcaaacacaaccttcaac------tc---tttctctttcaacacataaaaaaccatc
aacaactccataacaaaacccgtaataaacagacccagcaacgttttattagaaacccagacctcagggtat
tgctcggtagccatagcagttgtataaccaaataccaccaacatccctcc---taaataaattaaaaacacc
attaaccctaaaaaagacccaccaaaatttaacacaatcccacaacccacacaaccactaacaattaaaccc
acccctccatagattggtgaaggctttgaagaaaacccaacaaaacctaacacaaaaattgtacttaaaata
agcataatgtatattatcattattctcacgtggaatctaaccacgactaatgatatgaaaaaccatcgttgt
cattcaactacaagaacc-ctaatgatcaatatccgaaaatcacacccactaataaaaattgtcaacaatgc
atttattgacctcccagccccatcaaacatctcttcatggtgaaacttcggctccctgttaggcatctgcct
catccttcaaatcctaacaggcctattcctagcaatgcactacacatcagacacatccacagccttctcctc
agtaacccacatctgtcgagacgtgaattatggatgaattatccgttatatacacgcaaatggagcctccat
attctttatttgcctatacatgcatgtaggacgaggcttatactacggatcctacaccttcctagaaacctg
aaacattggggtaatcctactacttacagtgatagccacagcattcataggatatgtactaccctgaggaca
aatatctttctgaggagctacagtcatcactaaccttctatcagcaatcccatacatcggcacagatctagt
tgaatgaatctgaggcgggttctcagtagacaaagcaacccttacacgattttttgctttccactttatcct
cccatttgtcattacagccctagccctagtccatcttttatttctccacgagacaggatcaaataaccccac
aggaatcccctcagacgcagacaagattcccttccacccatactacaccatcaaagatatcctaggggtcct
agtcctaatactagtcctcctatcactagtcctattttcacccgacctgctcggagaccccgataactatac
tcccgccaaccccctcaacacaccacctcacattaagccagagtggtatttcctattcgcatacgcaatcct
acgatcaatccccaataaattaggaggagtactagcactcattgcatctatcctaattttactgcttatacc
cctgctccacacatccaaacaacgaagcatgatatttcgaccaatcagccaatgcttattctgacttctagc
agccgacctactcacgctaacgtgaattggaggccaacctgtagaacacccctatgtcgtaattgggcagct
tgcatcaatttcatatttctctatcattctagttctcatgccagtagcaggagtaattgaaaacaaaatact
aaaatgaag----a----gtctctgtagtatata--a-attaccctggtcttgtaaaccagaaaagaagta-
tcactaacccttcctgagac------tcaaggaagaggcc--ccaaacctcaccatcaacacccaaagctga
aattct--agttaaactattccttg-aaaa-------------tgtatt--atcatacttttcac-accaca
actt--------------------------------------------------------------------
------------------------------------------------------------------------
------------------------------------------------------------------------
------------------------------------------------------------------------
------------------------------------------------------------------------
------------------------------------------------------------------------
cta---------------------------------------------------------------------
------------------------------------------------------------------------
------------------------------------------------------------------------
------------------------------------------------------------------------
------------------------------------------------------------------------
--a---------------------------------------------------------------------
--------------------------------------------------------aaactcacactaacca
tactactttt--------------------------------------------------------------
------------------------------------------c-----------------------------
------------------ccaactaccca-ctactgcatacgcactcaaaaatataatacc-----------
--------------------------------------------------------cctaaacccca-tgga
attaatgt-----------------------------------tacttagac--------------------
----------------------------atattaattaatggtagcaggacatagttct-------------
-------------------------------------attatatacac------------------------
------------------------------------------------------------------------
------------------------------------------------------------------------
------------------------------------------------------------------------
------------------------------------------------------------------------
----tactattgat-ccccccctcttaagaattttctct--c------------------ccccct------
---tatatatgcaccaa--------cttttaaacacaaatttcccaagatattaaaagaattctatattaa-
------------------------------------------------------------------------
------------------------------------------------------------------------
------------------------------------------------------------------------
-----------------------acaaaaagctaaatagagtacaatatc-ctattcaacatataagcccc-
--------------ctatcacgccatcta-------------------------------------------
------------------------------------------------------------------------
------------------------------------------------------------------------
------------------------------------------------------------------------
------------------------------------------------------------------------
------------------------------------------------------------------------
--------------------------------------------------tttggttaatgtagcttaat--
-aatcaaagcaaggcactgaaaatgcctagatgagtagcac-acactccataaacacacaggtttggtccta
gcctttccattggctctaaacagaattacacatgcaagcatccacatcctcgtgaaaatgccccaagggtct
g---ca-agacacaaaggagcgggcatcaagcacgcc-------aatagggcagcttatgacgccttgccta
gccacacccccacgg-gaaacagcagtgataaaaattaagc-catgaacgaaagtttgactaagtcatgttg
aa---cagggttggtaaatttcgtgccagccaccgcggccatacgattgacccgagttaatggacacacggc
gtaaagcgtgttaaaagagaata------aataaaataaggtt-aaaatttgattaagatgtaaaaagccac
agtcaaatcaaaaa-taaa--cgacgaaagtgatctt-aacacat--accgacacacgatagctaagaccca
aactgggattagataccccactatgcttagccctaaacataaatagctaa--ttaaacaaaactattcgcca
gagaactactagccacagcttaaaactcaaaggacttggcggtgctttatacccccctagaggagcctgttc
tgtgatcgataaaccccgataaacctcaccaacccttgctaat-tcagcctatataccgccatcttcagcaa
accct-aaaaaaggaacaaaagtaagcttaaccattat----gcataaaaacgttaggtcaaggtgtagcca
atggggtgggaagaaatgggctacattttc-tactc-acaaagaa-----------tatacgaaagttctca
tgaaa-ctgacgaccaaaggaggatttagtagtaag-ctaggaatagagtgctt------------------
-----------agctgaactaggctatgaagcacgcacacaccgcccgtcaccctcctcaagtac------a
cccaata-------ccac----ctaaacc-tactaac--cggtattagcagcatgagaggagacaagtcgta
acaaggtaagtatactggaaagtgtacttggata-aaccaaggtatagcttaaac-----aaagcatctagt
ttacacctagaagatttcacaat--atgcgaataccttg-aaccaaggctagcccacccc------ctcc--
tacaccctaatagtg------acatc----caatcaatcaaaacatttaatca---tgc-a-taaaagtata
ggagatagaaattttaa--aactggcgctatagagatagtaccgtaagggaaagatg-aaagaata-attta
aaagtacaaaaaagcaaagattaccccttgtaccttttgcataatgagttaactagcataaacatagcaaag
agaact-tgagttataccacccgaaaccagacgagctacctgcgagcagttaac---cagaaccaacccatc
tatgtggcaaaatagtgggaagacttgtaggtagaggtgacacgcctaacgagcctggtgatagctggttgt
cc-aggaaatgaatctaagttcagctttaaaaatacct---aaaagccac-acaact--ttaatgtattttt
aaaagttagtctaaaagggtacagccttttaga--aaaggatacaaccttcgctagagagtaaaaa-cct--
-----aac-ttcaccatagttggcctaaaagcagccaccaattaagaaagcgttaaagctcaacaag--aac
a--atagccttaatacctataataaacaataaactcctagc-----ccccctactggactaatctattac--
-c-aaatagaagcaataatgttaatatgagtaacaagaagt--agttctccctgcataagcttacgtcagt-
aactgataatatcctgacaattaa-cag-ataataaagacaacccacaactaaac--aatttattaataaca
ctgttaacccaacacaggtatgcac--------ttaagggaaagattaaaagaagtaaaaggaactcggcaa
acac-aaaccccgcctgtttaccaaaaacatcacctctagcattactagtattagaggcactgcctgcccgg
tgaca--ttagttaaacggccgcggtattctgaccgtgcaaaggtagcataatcatttgttctctaaataag
gacttgtatgaatggcaacacgagggtttaactgtctcttacttccaatcagtgaaattgacctccccgtga
agaggcggggatatcctaataagacgagaagaccctatggagctttaattaacc-cacccaaagagcaactt
-------------------tcaaccg----ccaagggacaac-aaag-cctcta----tctgagtg-gacaa
ttttggttggggtgacctcggagaataaaaaatcctccgagcgattactaaagactagacc---tacaagtc
-aaatcg---ctatatcgcaaattgatcc-aaaaa-cctttgatcaacggaacaagttaccctagggataac
agcgcaatcctattctagagtccatatcgacaa-tagggtttacgacctcgatgttggatcaggacacccca
atggtgcagccgctattaaaggttcgtttgttcaacgattaaagtcctacgtgatctgagttcagaccggag
taatccaggtcggtttctatctattata--catttctcccagtacgaaaggacaagagaaatggggccacct
tta-aagaagcgcctcaa--gtcaattaatg--atatcatctaaattaattaaaaagtaacaac---actgt
tgcccg-agaacagggctatgttaaggtggcagagcccggtaattgcataagacttaaaactttataaccag
agattcaaatcctctccttaaca--acatgtttatagtaaacattttaacattaatcatccccatcctacta
gctgtagcatttctgacactagtagaacgtaaagtcctaggatatatgcaatttcgaaaaggcccaaatgta
gtgggtccatatggcctactccaaccggtagctgacgcaattaaactattcaccaaagagcccttgcgacca
gcaacatcctcagtaacaatatttatcctagcaccaatcctggctctaggactagccctaactatatgaatc
cccctccctataccccacccccttgttaacataaacctaggggttctatttatactagccatatcaagccta
gcggtctattcaatcctctgatcagggtgagcctccaactcaaaatacgccctaattggtgccctacgagca
gttgcacaaacaatctcctatgaagtaaccctagcaattatcctcctttccgtgctcttgataagcggctcc
tacactctatctaccctaattatcacacaagagcaaatatgactaatcgtcccagcatgaccacttgccata
atgtgattcatctccaccctagccgaaaccaatcgagccccctttgatctaacagaaggtgagtcagagctt
gtatctggtttcaatgtagaatatgcagcaggcccattc-gccctgtttttcatagcagaatacgcaaacat
catcataataaatgcgtttactaccatcttattcctaggagcacatcacaatccctacataccagagcttta
cacagcgaacttcaccatcaaaaccctcctcctaacaatcttatttctatgaattcgagcatcataccctcg
attccgatatgaccaactaatgcacctcctttgaaaaaacttcctgcccctaacactagccctatgcatgtg
acacgtatctatacctatctcactatcaagcattccaccacagactt---aagaaacatgtctgataaaaga
gttactttgatagagtaaataatagaggt-ttaagcccccttgtttctagaactataggaattgaacccacc
cctaagaatccaaaattcttcgtgctacctaa-ttacaccacgttct--aatagtaaggtcagct-aatcca
agctatcgggcccataccccgaaaatgttggttcaa--acccttcccgtactaataaatccaatcatccaaa
tcaccattatattcacacttgtctcaggaaccatcattgtcataatcagctcacactgattgtttgtatgaa
tcggatttgaaataaacatactagccattatcccaatcataatgaaaaacttcaacccgcgagctatagaag
cagcagtcaaatatttcctgacccagtccaccgcatccatgctcctcataatagctgttattattaacctca
tattctcgggacaatgaaccatcataaacatattcaacccaaccgcctctatactaataacaatagcccttg
ctataaaactaggaatagcccccttccacttctgactcccagaagttacacaaggaatcccactatcctcag
gactaatcctactcacttgacaaaaactcgcaccaatttccgtcctataccaaattacaccatcaattaacc
taaacataatactaaccatatccgcactatccattataatcggcggatga-gggggactaaaccaaacacaa
ctacgaaaaatcatagcctactcttcaattgcccacataggctgaataatgactattctgctatacaaccca
acaatcaccctac--------------taaacttaacaatttacattatcatgacttctactatattcatat
tatttatagccaactcaacaaccacaatactatcgctatcccacacatgaaataaagccccagtaataacaa
ccctaatcttagccactctcttgtcgataggaggtcttcccccactatcaggattcatacccaaatgagtca
ttatccaagagctaacaaaaaacaacagcattatcctcccaacatttatagcaatcacggcactcctaaacc
tttacttctacatacgacttacatacaccacagcattaacaatattcccctcaacaaataacataaaaataa
aatgacaattcaactcaacaaaacatataaccctcctacctacattaaccatcctgtctaccatgctcctgc
ccctcacaccaattctctccatcctagaataggaatttaggttaca---cagaccaagagccttcaaagccc
taagcaagtat--aattacttaattcctgc--------------taaggactgcaagacttca-tcttacat
caatcgaatgcaaatcgaccactttaa-ttaagctaagtcccc----------ctagactgacaggcctcta
tcctgcaa-aatcttagttaacagctaagcaccctaaa-caactggcttcaatctacttctcccgccgcgag
aaaaaaaa---
>KY117550_Lariscus_insignis|Lariscus_insignis61_mt/1-16400
ggcgggagaag-ccccggcagag---ttgaagctgcttctttgaatttgcaattcaatatgataaat-tcac
tacaggac------tctggtaaaaagaggac---tcaacctctgtctttagatttacagtctaatgc-ctac
tcggccattttaccac---------ctacctatgttcatcaatcgttgattattctcaaccaatcacaaaga
tattggaactctgtacctcctgttcggtgcctgagccggaatagtaggaaccgccctcagcctcctaattcg
agccgaactaggccaaccaggggctctattaggagacgatcaaatctataatgttatcgtaactgcccatgc
ctttgtaataattttctttatagttatacccatcataattggcggatttgggaactgacttgtccccctgat
aattggagctcccgatatggcattcccccgaatgaataatataagcttctgactcctcccgccgtcttttct
tcttctcttggcctcttcctcctcctcctcctcctcctcctcctcctcctcctcctcctccttgaagcaggt
gccggaaccggctgaacagtctacccacccttagctggaaatctagctcacgcaggagcttccgttgactta
acaattttttctttacatttagcaggtgtttcatcaatcctcggtgctattaacttcattaccacaattatt
aacatgaaaccccctgccatgtcccaataccaaacccctctatttgtctgatctgtactgattacagcagtc
ttactgctcctctccctcccagtcctcgctgcaggaattacgatgcttctaactgaccgcaatcttaacaca
acattttttgaccccgctggtggaggggatccaattctctaccaacacctattctgattcttcggccaccct
gaagtgtacattttaatcttaccgggctttggcatgatttctcatattgtcacatattattcgggcaagaaa
gaaccttttggttatataggaatagtttgagccataatgtccattggcttcctaggattcatcgtatgagca
catcatatgttcaccgtaggaatagacgtagacactcgagcatactttacatcagcaacaataattattgct
attcccacaggagtcaaagtctttagctgactagcaaccctacacggaggaaatatcaaatggtcccctgct
atactatgagccctgggctttatctttctattcactgtaggtggcctaacagggattgtacttgctaactca
tcattagacattgtattgcacgacacatattacgttgtagcacatttccactacgtcttatccataggggct
gtctttgctattataggaggctttgtgcattgattccctctattctctggattcaccctagatgacacatga
gctaaaatccatttcacagtaatgttcg----taggagtaaacctaacctttttccctcaacatttcctagg
actgtcaggcataccacgacgctactcagactatccagatgcatacactgcatgaaatactgtatcttcaat
aggctcatttatttccctcacggcagtaataattatagtctttataatttgagaagcctttgcatcaaaacg
agaagtcacaatggctgaattaacatctaccaacctagagtgacttcacggatgtccacctccttaccatac
atttgaagagccaacttacgtgaatcctaactaataagaaaggaaggaatcgaaccccct-aaaattggttt
caagccaaccccataaccattatgtctttctcca-----taagatattagt-aaaacaattacataactttg
tcaaagttaacttataggttaaaatcctttatatctttcatggcatatccctttgaactcggctttcaagat
gcaacatcccccattatagaagaactcctccacttccacgaccacactcttataatcgttttcttaatcagc
tctttagtactatatattcttacattaatacttaccactaaacttacccatactagcacaatagatgcgcaa
gaagttgaaactatttgaacaatcctacctgcaattattcttattctaatcgctctcccctccttacgaatc
ctctacatgatagacgagatcaatgatccttccctaacagtaaaaacaatgggccatcaatgatactgaagc
tatgagtatacagactatgaagatcttaacttcgactcctacataattcccacatcagacctaaaaccaggt
gagctacgtctattagaagttgataaccgagtcgtcttacctatagaaatgccaatccgtatactaatctcg
tcagaagatgttcttcactcctgagcagtcccatctttaggactaaaaacagatgccattcctggccgtctt
aatcaagctactttaacgtcaacacggccaggactattctatggacagtgttctgaaatttgtgggtccaac
cacagctttatacccatcgtcctcgagctagtaccactaaaatatttcgagaactgatcctcatcaatacta
taaa--------------------------------------------------------------------
-ctcattatgaagctaact-tagcattaaccttttaagttaaagactaggagacc-a-acctcctcataatg
acatgcctcaattagatacatcaacatgattcactgtaatcacctctatatttcttgccctattcattttat
tccaaattaaaatctctaaccactctttcccctacaatccgtcatctaaaacgattacactaactcaacata
aaaccccttgagaaaataaatgaacgaaaatttatttgccccattcattaccccatcaataataggactccc
tatcgtcaccttaattatcttattccctaacatcctattcccttcaccccgtcgacttattaacaaccgact
aatctccatccaacaatgactcattcagacagtattaaaacaaataataatgatacacaacctgaaaggacg
aacttgatcacttttactcacttcactaatcatatttattggatcaacaaacctattaggtcttctacctca
ctctttcacagccaccacccaattatcaataaacctaggtatagccatcccactgtgagcaggaacagttat
tataggttttcgccacaaaactaaagcatcattagcccacttcctaccccaaggtacaccaattcctctaat
ccccatgttagtcgtcattgaaactatcagcctattcatccaaccaatagctttagcagtacgattaacagc
caacattacagctggccatctacttatacatctaatcggaggagcaaccttagtcttagcatccatcagccc
accaactgcaatcatcacattca---ttattctaatgctactaacgctacttgaattcgctgttgccctaat
ccaagcctatgtctttactcttctggttagcctctatttacatgataacacctaatgacccaccaaactcat
gcttaccatatagtcaaccccagtccttgacctctaacaggagctctatctgccctgcttctaacctctggg
ttagtcatgtgattccactttaactctagctcactcttaacgcttggaatacttaccaatctcctcaccata
taccaatgatgacgagatgtcgttcgcgaaggcacatttcaaggacatcatactactattgttcaaaaaggc
ctacgatatggaatgatcttatttattgtctcggaagtattcttctttgcaggctttttctgagctttctac
cactccagtctagctcctacacccgaactaggaagctgctgacctcccataggaattattcccctaaaccct
ctagaagttccacttctaaacacctctgttctcttggcctcaggtgtctcaatcacttgagcccaccatagc
ctcatagaaggcaatcgcactcacataatccaagctttatcaatcacaatcgctctcgggctctactttaca
ctacttcaagcatcagaatacctagaaacttcttttactatctcagacggtatttatggatcaacattcttt
atagccacgggattccatggactccatgtaattattggatcaaccttccttctagtttgtctaattcgtcaa
ctaaatttccactttacatctaaccaccacttcggatttgaagccgcagcctgatattgacactttgtagac
gtagtttgactgttcctatacgtttcaatctattgatgaggctcatgctctcttagtat--tcaatcagtac
agctgacttccaatcagttagtcctagagat-aacctaggagagagt--aataaacctattagtctccatcc
ttaccaatgtgcttatcgcgttactactaatctccgtggcattctgactcccccacctaaacacttatgtag
aaaaagcaagcccttatgaatgtggatttgaccccataggatcagcccgcttgccattttctataaaatttt
ttctcgtagctattacgttcctcctattcgatttagaaattgcccttctactcccattaccctgagcatccc
aaactaacaaccttacactgatattaactatagccttagccctcatccttgtcctaagcctcggactggcgt
atgaatgaacccaa----------------------------------------------------------
--------------------aaaggcctagaatgagtagaataa--tgataattagtttaaatt--aaaaca
agtgatttcgactcactaaattatgtattcaacc-------------------ataattatc-aatatgcct
attattatcctaaatattatccttgcttttacaatttcactactagggatattcatctaccgatcccactta
atatcatcacttctatgcctagaaggaatagtcctatcaatatttatcttaaccactcttctaaccctcaac
tttcacttctccttatcatacataatccctatcattctattagttttcgctgcatgtgaagcagccgtagga
ctatcacttctag----------taatagtatctaatacctacggtctagattacgtccaaaacctcaacat
tctccaatgctaaaaattatcttacccacaatccttttagctccactatcatgattttccaaaacctctata
atctgaattaatccttcaatccacagcctaataatcagcctattaatcctattcacactcaaccaaacaaac
gactgtgaccttattttttccccaactttcttttctgactctctatcctcaccacttcttatcttaaccgca
tgactattcccactcatgctcatggcaagtcaaaatcatctatctgacgaaccattaatccgaaaaaaactt
tatatcctcatactcatcactcttcagtcttctttaatcataaccttctctgccactgaactaatcatattt
tacatcctcttcgaagccacattaatcccaacactaatcattattacacgttgaggaaatcagacagaacgt
ctaaacgcaggtctttactttctgttctacaccctagctggatcccttcccctcttaatcgcccttatttac
cttcaaagttccctaggatccctaaacttcacaatctccctctaccagaacctaaatcttccaacaacctga
gctaacaacatattatgactagcatgtatcatagcgttcatggtaaaaatacccctatatggcatccaccta
tgacttcctaaagcccatgtcgaagctcccattgctggatctatagtcctagcagctatccttctaaaatta
gggggctatggcataatccgaatctccactctccttcatccaatcaccagcacaatagcctacccatttatt
atattatccctctgaggaataattataactagctccatctgtttacgccaaacagacctgaaatccctaatt
gcctactcatcagtaagtcacatagctttagttatcgtggctattataatccaaacaccatgaagcttcata
ggagcaaccgctataataatcgcccacggattaacatcatccatacttttctgcctcgccaatactaactat
gaacgtactcatagccgaaccatactactagcccgaggcctccaatcagttcttcctttaatagcaatatga
tgactaacagctagcctgaccaacctagctctacctcccacaatcaacttaatcggtgaactattcatcatt
ttatcctcattctcatgatccaacattactatcctcctgacaggcattaatatattaattacagctctatac
tcactctatatactagtcaccactcaacgaggcaaactcacctaccacctatctaatatttatccatcattc
acacgtgaaaatacactaatattcatacacgcgtgcccactcattctcctgtccctcaatccgtcaatcatt
ctaggacaattgtattgtaaatatagcttaaac--taa----------------------------------
------------------------------------------------------------------------
------------------------------------agcattagattgtgaatctaaagttagagactcaa-
atcctcttatttaccgaga-----------------------------------------------------
------------------------------------------------------aagt--aatgcaagaact
gctaactc-atgcttccgcgcctacactcgtggctttctc-aacttttataggatagaagtaatccattggt
cttaggaaccaaaaa-attggtgcaactccaaataaaagtaataaatttattctcctcttctatcttactgt
ccatagcagcacttatatttcccattatcctctccctgacaaatttatatgaaaacgacaaataccctatat
atgtaaaaaacactatcatctactctcttatattctgcatgcctcccgcacttatattcattgcttccgatt
acgagttaatcatctccaactggcactgaatcaccatccaaaccttcaacctcactataagcttcaaactag
attacttctcaatcctttttataccagtagccctattcgtcacatgatccattatagaattctcaatttggt
acatgcactccgacccctacattaaccggttcttcaagtatctcctaatattccttattaccataataatcc
tagtcacttctaacaatctatttcaactcttcatcggatgagaaggcgtaggcattatatcctttcttctta
ttggctgatgatacggacgaacagacgctaatactgcagccctccaagcaatcctttataaccgaatcggag
acatcggcttcgtgctagcaatagcatgattcctagccaactcaaactcatgagacctccaacaactatata
tcactaaatcct------ccctcttacccctaatgggcctactcttagcagcaaccggcaagtcagcccaat
tcagccttcacccctgactcccctctgccatagaaggtccaaccccagtctcagccctcttacactccagca
ctatagtagtagcaggcatttttctcctcatccgtttctaccccctcattgaaaataacaaaactgcccaat
ccctcgctctatgcctaggagctatcactaccctatttacagctgtttgcgctctcacccaaaacgacatca
aaaagattattgcattctcaacttcaagccaactcggcttgataatagtgactattggcattaatcaacccc
accttgcctttcttcacatttgcacccacgcattctttaaagcaatactattcatatgctccggttcaatca
tccataatctaaatgatgaacaagatattcgaaaaataggaggtctctttaaaacccttccattcacctcct
cttccttaacagtggggagcctcgcattaacaggcatgcccttcttgacgggattttactctaaagatatca
ttattgagtctgcaaatacgtcgtataccaacgcctgagccctaatcatcacactcattgctacctccctaa
cagctgtctatagtacacgaattatcttcttcgctctaataggacaacctcgattccctacactaaatctca
ttaacgaaaataacccacaacttattaactccatcaaacgcctcttaattggtagtatttttgctggatata
tcttatctaacaacatccccccaacaaacctacctatcctcaccatacccgcatatctgaaactatcagccc
tcttaatcaccattgcaggattcacgatcgctatagacttaaaccttcttagtctatacctaaaaatcaaac
cctattcaaccttatcccacttctccaatatactaggatacttccccattacaatacaccgcctctacccct
acttaaacctctcaataagccaaaaagcagcttcatcccttcttgacctgaattgattagaaaaagccattc
ccaaactaattgctaacatccaatcaaccgcttcaactataacatctaaccacaaaggcctaatcaaactct
acttcctctcattcctcctatccctcgtattaataactaatctcct-----aatctatttccacgagtaatc
tcaatagcaataaagattccaacaaataaagaccaaccagccacaaccgttaatcaacaaccgtagctatac
aaagctgccacccccaatgaatcttcacgaagcaatcctaac---tcatcaccctcaaacatcatccaatcc
tccaatccatttagctcaactacaatctctacc------tc---accacataacactgaatatcataaaatc
atgaactcaaccaataacccaaacaataacacaccaaatatcaacgcatttggacctcaggcctcaggatgc
tcttctgtcgctatagccgtcgtatacccaaaaaccactaacatcccgcc---tagataaattaaaaaaacc
actaaccctaaaaatgatcccccaaaatacaacactatcccacacccaatcccaccactaacaatcaaccct
aacccaccataaataggtgacggtttcgaagagaaccacacgaaacctaaaacaaataaaacagctaataca
agaattaaattag---tcattatttttacatggagtttaaccatgaccaatgacatgaaaaaccatcgttgt
tattcaactataaaaacc-ataatgacaaacatccgtaaagaccacccactccttaaaatcatcaaccactc
attcattgacctcccagctccctctaacatctcagcatgatgaaactttggctctctcctaggcgtatgttt
aatcatccagatccttaccggactttttctggctatacactacacctctgacacactaaccgctttctcctc
cgtcacccacatttgccgagacgtaaactatggctgactaattcgctacatacacgcaaatggtgcctctat
attcttcatctgcctctttttacacgtaggccgaggcctctactacggctcctacctctactttgaaacatg
aaacattggagttatcctactatttgcagttatagccacagcttttataggctacgttctcccctgaggaca
aatatccttttgaggcgctaccgtcattactaaccttctatcagccattccctacatcggaacctctctagt
agaatgaatctgagggggattctcagttgataaagccaccctcacacgatttttcgcatttcacttcatcct
tcccttcgtcgtcactgccctagcaataattcaccttctgttccttcatgaaacaggatcaaataaccccac
tggtcttacttctgactctgacaaaatccccttccacccctactatacaattaaagacctcctaggcctact
aatcctaatacttacctttatgattctagttctattnnnnnnnnnnnnnnnnnnnnnnnnnnnnnnnnnnnn
nnnnnnnnncccccttaacaccccaccccatattaaacctgaatgatatttcctatttgcctatgccattct
ccgatcaatccccaataaattaggaggagtccttgctctcgtattctccattctgattctaatgctatttcc
tatccttcacatgtctcgacaacgcagcataatattccgtccccttagtcaatgcctcttctgagtcctagt
aacagacctactcacactcacctgaattggaggccaaccagttgaacacccattcatcacaatcggccaact
cgcctcagtgctttacttctctctcattctcctcatcatacctgctgccagcctaattgagaacaagctcct
taaatgaag---ac----gctttaatagtataac--t-attaccttggtcttgtaaaccaaagatgaagat-
tct-tatt-cttcttaaagcatc-aatcagggaagaaact--tcacattccgccttcaactcccaaagctga
tattactgagctaaactattccctg-cttt--------------ctattc-gtatggatcctcaa-aatttg
actt------ctatgtcagtatctaatttttttctac-------gaatt-----------------------
------------------------------------------------------------------------
------------------------------------aaattt-tatgtaattagtacatattatgctcg-cc
cacatgaataa-------------------------------------------------------------
------------------------------------------------------------------------
-------------tgtcctc-caaccatatatgattaattttacattagacattctcatgtcaattcaaca-
tta-atttcct-tcccccatgcata-taagcccgtaca-------------acatacccatatagtacataa
cacatttacctcttta--------------------------------------------------------
------------------------------ttcc-acatccaaacatac-cctcaacatggatattcat---
---------------------------cactcttaa--tcatgcttaattcccc-atagcgcattccattca
ctagcggcacataccccatttccgtca--------tagacctttctcgctccaaatgactatcccctcc-ca
acg-gtggtctcttaatctaccaacctccgtgaaatcatcaacccgccc-aatacgtgtccctcttctcgct
ctgatcccatg----------------------aaccttgggggtagctattcct-gaaactttatctggca
tctggttcctacctcagggccataac----------------------------------------------
-------------------------------------------ctgcgtgatcgcccacacgttccccttaa
ataagacatcacgatggattagttccatt-ttaacccgtgacccaacataactgctctgtcatgcctttagt
ggttttttatatgggggga--------tgcttccactcaccattggccgtcagaggccccgttgcag-tcaa
ttcaattg-----------------------------------tagctggacttcttagtcaatattctt-a
tctagcataat--actt-cttagttg--taaggacttaatgcttgatggactaactttt-tatctactagag
aatttccacta-------------------------------------------------------------
------------------------------------------------------------------------
------------------------------------------------------------------------
------------------------------------------------------------------------
------------------------------------------------------------------------
----tcccatttct-acactcttaaatccctagt--------------------------------------
---------gtcaaataaatttttaattttgctttgtttaccttca--------------------------
------------------------------------------------------------------------
------------------------------------------------------------------------
[truncated: 992,864 more chars]
