# Supplementary material for: An expanded mammal mitogenome dataset from Southeast Asia
Source: Gigascience. 2017 Jul 13;6(8):1–8. doi: 10.1093/gigascience/gix053 (PMC5737531; doi:10.1093/gigascience/gix053)
Supplement: Additional-files [file gix053_supp.zip › 5 Additional file 4 newick.txt]

(((((((((KY117560:0.07293,KY117544:0.07074):0.01124,(((KX265095:0.03036,KX224524:0.03062):0.01220,KT288227:0.04757):0.00179,(KX857784:0.02951,KR135743:0.03022):0.01686):0.03354):0.00181,KY117548:0.08179):0.01557,(((KY117535:0.00602,KY117536:0.00574):0.02310,(KY117557:0.00089,KY117558:0.00037):0.02938):0.02303,KY117556:0.05090):0.05255):0.00836,((KY117545:0.05869,KY117574:0.05720):0.02230,KY117589:0.07743):0.02047):0.00336,(((KY117537:0.03967,(KY117575:0.01349,KY117576:0.01428):0.02432):0.01252,(KY117559:0.02865,((KY052142:0.09341,KY117549:0.10052):0.01186):0.01300,(((KY117591:0.02813,KY117592:0.02866):0.01342,(KY117593:0.02382,KY117594:0.02224):0.01835):0.05755,(((KY117595:0.03157,((KY117596:0.00951,KY117597:0.00976):0.00249,KY117598:0.01231):0.02025):0.03474,((KY117600:0.01716,KY117601:0.01570):0.00374,KY117602:0.01991):0.04577):0.00302,KY117599:0.07328):0.02482):0.05929):0.00307,(((((((KY117538:0.02052,KY117539:0.01878):0.00772,KY117540:0.02375):0.04622,((KY117541:0.03884,KY117542:0.03789):0.03037,KY117543:0.06688):0.00597):0.00929,((KY117586:0.06032,KY117588:0.06261):0.00791,KY117587:0.06955):0.00992):0.00482,KY117550:0.09043):0.00972,KY117546:0.10273):0.01330,KY117582:0.11274):0.01657):0.00143,((((KY117551:0.03705,(KY117552:0.00344,((KY117553:0.00235,KY117554:0.00216):0.00072,KY117555:0.00313):0.00035):0.03440):0.02655,(KY117572:0.05057,KY117573:0.05035):0.01704):0.00540,((((KY117577:0.00950,KY117578:0.00900):0.03881,KY117583:0.04781):0.00266,(KY117584:0.01538,KY117585:0.01632):0.03506):0.00808,(KY117579:0.00905,(KY117580:0.00140,KY117581:0.00142):0.00825):0.04815):0.01350):0.00547,((((KY117562:0.00027,KY117563:0.00034):0.03502,KY117564:0.03296):0.02270,((KY117565:0.02789,KY117566:0.02648):0.00690,KY117567:0.03283):0.02640):0.00201,((KY117568:0.00030,(KY117569:0.00044,KY117571:0.00036):0.00000):0.00012,KY117570:0.00064):0.05942):0.01432):0.06081,KY117590:0.13021)OROOT;
